# Supplementary material for: Generating Planar Trajectories for Neptunian System Exploration Using Motion Primitives
Source: J Astronaut Sci. 2026 Feb 10;73(1):11. doi: 10.1007/s40295-025-00545-z (PMC12891113; doi:10.1007/s40295-025-00545-z)
Supplement: Supplementary file 2 — (txt 13 KB) [file 40295_2025_545_MOESM2_ESM.txt]

%%%%%%%%%%%%%%%%%%%%%%%%%%%%%%%%%%%%%%%%%%%%%%%%%%%%%%%%%%%%%%%%%%%%%%%%%%%%%%%%%%%%%%%%%%%%%%%%%%%%%%%%%%%%%%%%%%%%%%%%%%%%%%%%%%%%%%%%%%%%%%%%%%%%%%%%%%%%%%%%%%%%%%%%%%%%%%%%%%%%%%%%%%%%%
Data generated by Dr. Giuliana Miceli and Dr. Natasha Bosanac at the University of Colorado Boulder to supplement the following paper: Miceli, G.E., and Bosanac, N, `Generating Planar Trajectories for Neptunian System Exploration Using Motion Primitives', The Journal of the Astronautical Sciences, 2025.
Data in this file contains the initial state vectors, integration time, and Jacobi constants of motion primitives summarizing arcs that exist in the Neptune-Triton circular restricted three-body problem and used in the trajectory design example in Section 3: Technical Approach of the paper. 
Email: giuliana.miceli@colorado.edu, natasha.bosanac@colorado.edu
Acknowledgments: this data was generated through work at the University of Colorado Boulder with funding from the Strategic University Research Partnership program at the Jet Propulsion Laboratory, California Institute of Technology, under a contract with the National Aeronautics and Space Administration (80NM0018D0004). 
%%%%%%%%%%%%%%%%%%%%%%%%%%%%%%%%%%%%%%%%%%%%%%%%%%%%%%%%%%%%%%%%%%%%%%%%%%%%%%%%%%%%%%%%%%%%%%%%%%%%%%%%%%%%%%%%%%%%%%%%%%%%%%%%%%%%%%%%%%%%%%%%%%%%%%%%%%%%%%%%%%%%%%%%%%%%%%%%%%%%%%%%%%%%%

System: Neptune-Triton CR3BP
Mass ratio: 2.089503183689124e-04

Primitive	x0	y0	z0	xdot0	ydot0	zdot0	Integration Time	Jacobi Constant
%%%%%%%%%%%%%%%%%%%%%%%%%%%%%%%%%%%%%%%%%%%%%%%%%%%%%%%%%%%%%%%%%%%%%%%%%%%%%%%%%%%%%%%%%%%%%%%%%%%%%%%%%%%%%%%%%%%%%%%%%%%%%%%%%%%%%%%%%%%%%%%%%%%%%%%%%%%%%%%%%%%%%%%%%%%%%%%%%%%%%%%%%%%%%
%%%%%%%%%%%%%%%%%%%%%%%%%%%%%%%%%%%%%%%%%%%%%%%%%%%%%%%%%%%%%%%%%%%%%
L1Lyapunov:	 0.963347425337	 0.000000000000	 0.000000000000	 0.000000000000	 -0.026829573549	 0.000000000000	2.968384422151	 3.013995763057
%%%%%%%%%%%%%%%%%%%%%%%%%%%%%%%%%%%%%%%%%%%%%%%%%%%%%%%%%%%%%%%%%%%%%
L1LyapunovManifold:	 0.996488646654	 -0.026378628984	 0.000000000000	 0.030121508773	 -0.002687256957	 -0.000000000000	3.151135004719	 3.013995763057
L1LyapunovManifold:	 0.957129296134	 0.001968488717	 -0.000000000000	 0.022267729981	 -0.008879311936	 0.000000000000	2.936486004591	 3.013995763057
L1LyapunovManifold:	 0.979628089799	 0.018216861414	 -0.000000000000	 -0.036378773460	 -0.020964017403	 -0.000000000000	2.786989695240	 3.013995763057
L1LyapunovManifold:	 1.009078458881	 -0.001567725522	 0.000000000000	 0.027794112917	 0.170358362105	 -0.000000000000	2.112362173360	 3.013995763057
L1LyapunovManifold:	 1.031377150954	 -0.015463374928	 0.000000000000	 -0.001614962178	 -0.001316233095	 -0.000000000000	2.425157262562	 3.013995763057
L1LyapunovManifold:	 0.955463818750	 -0.013718720929	 -0.000000000000	 0.014172105905	 -0.004752795395	 0.000000000000	2.329588285481	 3.013995763057
L1LyapunovManifold:	 0.887455675624	 -0.082409367531	 0.000000000000	 0.095414266192	 0.131361314246	 0.000000000000	3.435984926693	 3.013995763057
L1LyapunovManifold:	 1.026934520619	 -0.018906631699	 -0.000000000000	 0.000659210412	 0.000470878472	 -0.000000000000	1.565547869119	 3.013995763057
L1LyapunovManifold:	 1.032370168536	 -0.014675806169	 0.000000000000	 0.000544350618	 0.000448281033	 -0.000000000000	1.846719021272	 3.013995763057
L1LyapunovManifold:	 0.963290478245	 -0.003381292405	 -0.000000000000	 -0.001213240853	 -0.025753524579	 0.000000000000	3.151135004467	 3.013995763057
L1LyapunovManifold:	 0.957159153661	 0.008076869470	 0.000000000000	 0.006580028794	 0.018995002242	 -0.000000000000	2.169617043435	 3.013995763057
L1LyapunovManifold:	 0.960597798051	 -0.012263568245	 0.000000000000	 -0.007592598283	 -0.000869771888	 0.000000000000	2.999730861048	 3.013995763057
L1LyapunovManifold:	 0.990843482979	 0.026329221641	 0.000000000000	 -0.019969115666	 -0.004575477346	 -0.000000000000	1.276568967744	 3.013995763057
L1LyapunovManifold:	 0.997382595884	 0.025861740051	 -0.000000000000	 -0.035569494924	 -0.002398670666	 -0.000000000000	1.539587359988	 3.013995763057
L1LyapunovManifold:	 0.957204692895	 -0.008225436145	 0.000000000000	 -0.006542216937	 0.018776243357	 0.000000000000	3.308620062516	 3.013995763057
L1LyapunovManifold:	 1.041391292203	 0.002118831684	 0.000000000000	 -0.015930553783	 -0.000807431009	 0.000000000000	2.865207154698	 3.013995763057
L1LyapunovManifold:	 0.962165050544	 0.009018834545	 0.000000000000	 0.017190769896	 0.004588372186	 -0.000000000000	2.425157262074	 3.013995763057
L1LyapunovManifold:	 1.002857208131	 -0.002951303698	 -0.000000000000	 0.200024369477	 0.208286715586	 0.000000000000	1.565547866440	 3.013995763057
L1LyapunovManifold:	 1.005852699672	 -0.006649771683	 0.000000000000	 0.129817231047	 0.121944820820	 0.000000000000	1.846719021258	 3.013995763057
L1LyapunovManifold:	 0.993480538617	 0.023901812144	 -0.000000000000	 -0.045999799718	 -0.008165637547	 -0.000000000000	2.865207154492	 3.013995763057
L1LyapunovManifold:	 0.961732112952	 0.010282004642	 0.000000000000	 0.014489062415	 0.002301006226	 -0.000000000000	2.579446355865	 3.013995763057
L1LyapunovManifold:	 0.962602583082	 0.006926804779	 0.000000000000	 0.019994162235	 0.008093174853	 -0.000000000000	2.060679157665	 3.013995763057
L1LyapunovManifold:	 0.961415208181	 0.010948677660	 0.000000000000	 0.012621312378	 0.001068250367	 -0.000000000000	2.961600112904	 3.013995763057
L1LyapunovManifold:	 0.965619273843	 0.012092534621	 -0.000000000000	 -0.012631413047	 0.010343570652	 0.000000000000	2.169617042003	 3.013995763057
L1LyapunovManifold:	 1.006579160530	 -0.007009040144	 0.000000000000	 0.118086282752	 0.119131011783	 0.000000000000	2.195978476432	 3.013995763057
L1LyapunovManifold:	 1.008924744906	 -0.006039992371	 0.000000000000	 0.081018016691	 0.130453749919	 0.000000000000	2.367146481396	 3.013995763057
L1LyapunovManifold:	 0.962752061308	 -0.008037747241	 0.000000000000	 -0.003708884648	 -0.019841512133	 -0.000000000000	2.329588285644	 3.013995763057
L1LyapunovManifold:	 0.958528035484	 0.010994565895	 -0.000000000000	 0.008153053231	 0.011215051169	 0.000000000000	3.435984927931	 3.013995763057
L1LyapunovManifold:	 0.960902858383	 0.011747057167	 0.000000000000	 0.009832803187	 -0.000345615961	 -0.000000000000	2.786989694577	 3.013995763057
L1LyapunovManifold:	 0.981544148677	 0.019566371964	 0.000000000000	 -0.037404689918	 -0.019464241480	 -0.000000000000	2.410435501770	 3.013995763057
L1LyapunovManifold:	 1.026580674974	 -0.018153526587	 0.000000000000	 0.012041412483	 0.008818623140	 -0.000000000000	2.961600113170	 3.013995763057
L1LyapunovManifold:	 1.026426950838	 -0.017860714626	 -0.000000000000	 -0.007974646312	 0.015857447897	 -0.000000000000	2.060679174142	 3.013995763057
L1LyapunovManifold:	 1.031881621219	 -0.013769469876	 0.000000000000	 -0.006527013348	 0.011637257448	 -0.000000000000	2.579446355846	 3.013995763057
L1LyapunovManifold:	 0.995494523614	 0.007596129728	 0.000000000000	 -0.157305333005	 -0.091454927998	 0.000000000000	2.999730860090	 3.013995763057
L1LyapunovManifold:	 0.978342376016	 -0.013883909845	 -0.000000000000	 0.046826066898	 -0.026816766723	 0.000000000000	2.112362172666	 3.013995763057
L1LyapunovManifold:	 1.026094685242	 -0.013932586696	 0.000000000000	 0.032812634948	 -0.013637354146	 0.000000000000	2.195978476680	 3.013995763057
L1LyapunovManifold:	 0.993513537446	 0.002612361568	 -0.000000000000	 -0.082283323724	 -0.199945173875	 -0.000000000000	2.367146481342	 3.013995763057
L1LyapunovManifold:	 1.026121905620	 -0.018129363306	 0.000000000000	 0.012753504465	 -0.012122121363	 -0.000000000000	1.276568960245	 3.013995763057
L1LyapunovManifold:	 1.031604555596	 -0.014079061275	 0.000000000000	 0.010385919886	 -0.008008897223	 -0.000000000000	1.539587360077	 3.013995763057
L1LyapunovManifold:	 0.970890848059	 -0.011702109949	 0.000000000000	 0.028365554565	 -0.017589937219	 0.000000000000	3.308620062728	 3.013995763057
%%%%%%%%%%%%%%%%%%%%%%%%%%%%%%%%%%%%%%%%%%%%%%%%%%%%%%%%%%%%%%%%%%%%%
L2LyapunovManifold:	 1.001838258651	 0.026861679950	 -0.000000000000	 -0.030355953751	 0.001397348079	 -0.000000000000	3.391874342154	 3.013770826075
L2LyapunovManifold:	 1.002184003977	 -0.026926865294	 0.000000000000	 0.029540042667	 0.001608539497	 -0.000000000000	3.426010693891	 3.013770826075
L2LyapunovManifold:	 1.004709785037	 -0.007600875048	 0.000000000000	 0.147927002658	 0.098705793106	 0.000000000000	3.126018943897	 3.013770826075
L2LyapunovManifold:	 1.005186843917	 0.008106365739	 0.000000000000	 -0.138496890496	 0.095993426869	 -0.000000000000	3.426010686415	 3.013770826075
L2LyapunovManifold:	 0.994996911891	 0.005470941050	 -0.000000000000	 -0.154846669827	 -0.137600291172	 0.000000000000	2.692151264735	 3.013770826075
L2LyapunovManifold:	 1.030059381250	 0.011916703298	 0.000000000000	 -0.026527067545	 0.015588007669	 0.000000000000	3.573612355705	 3.013770826075
L2LyapunovManifold:	 0.958460104676	 -0.002242661714	 0.000000000000	 0.027552577834	 -0.001057143589	 0.000000000000	2.810669256050	 3.013770826075
L2LyapunovManifold:	 0.944608663198	 -0.020761986006	 0.000000000000	 0.019650008772	 0.038796853408	 0.000000000000	2.994662330789	 3.013770826075
L2LyapunovManifold:	 0.963852729104	 -0.006426868770	 0.000000000000	 -0.025186286700	 0.013091529373	 0.000000000000	2.692151262983	 3.013770826075
L2LyapunovManifold:	 0.990078335578	 0.001849224728	 0.000000000000	 -0.030023833738	 -0.164449383714	 -0.000000000000	2.189739273199	 3.013770826075
L2LyapunovManifold:	 1.038583243886	 -0.008966835913	 0.000000000000	 -0.016766021931	 -0.004308608770	 -0.000000000000	2.541567560462	 3.013770826075
L2LyapunovManifold:	 1.034700326006	 -0.012589774539	 -0.000000000000	 0.012353439821	 -0.009524973904	 0.000000000000	2.363728099622	 3.013770826075
L2LyapunovManifold:	 1.039700464165	 -0.011886943171	 0.000000000000	 -0.009994148095	 0.000397389090	 -0.000000000000	2.925620584223	 3.013770826075
L2LyapunovManifold:	 1.019861739958	 -0.019206148724	 -0.000000000000	 0.035686040271	 0.019424933004	 -0.000000000000	2.925620577183	 3.013770826075
L2LyapunovManifold:	 1.039869918309	 -0.012140164007	 0.000000000000	 -0.009108814080	 0.000758481038	 -0.000000000000	3.093699137461	 3.013770826075
L2LyapunovManifold:	 1.107587322864	 0.100490580993	 0.000000000000	 -0.063898849697	 -0.139491202369	 0.000000000000	3.812705620651	 3.013770826075
L2LyapunovManifold:	 0.962874835718	 0.012764494208	 0.000000000000	 0.016028701784	 0.002854468561	 -0.000000000000	2.541567560367	 3.013770826075
L2LyapunovManifold:	 0.980162463730	 0.021835283365	 0.000000000000	 -0.024843132434	 -0.012315501061	 0.000000000000	3.264843088713	 3.013770826075
L2LyapunovManifold:	 1.020692641427	 0.014796711575	 -0.000000000000	 -0.048633816952	 0.025544227331	 0.000000000000	2.189739280270	 3.013770826075
L2LyapunovManifold:	 1.006482223680	 -0.002964414597	 -0.000000000000	 0.082674397434	 0.189194765954	 -0.000000000000	2.476726326127	 3.013770826075
L2LyapunovManifold:	 0.976716078626	 0.015846598133	 0.000000000000	 -0.038790279602	 0.020543586262	 0.000000000000	2.406396518817	 3.013770826075
L2LyapunovManifold:	 0.895421198908	 -0.080334401613	 -0.000000000000	 0.095322602743	 0.110540933691	 0.000000000000	3.484968437963	 3.013770826075
L2LyapunovManifold:	 1.037481209728	 0.006748202644	 -0.000000000000	 0.002904551407	 0.021491601417	 0.000000000000	2.550217511039	 3.013770826075
L2LyapunovManifold:	 1.041856639842	 -0.011651215186	 -0.000000000000	 -0.008442723522	 -0.008773307290	 0.000000000000	3.812705620443	 3.013770826075
L2LyapunovManifold:	 1.037072491017	 0.001538294990	 -0.000000000000	 0.000495501666	 0.025738745215	 0.000000000000	3.391874342782	 3.013770826075
L2LyapunovManifold:	 1.039991621765	 0.012506585635	 -0.000000000000	 0.007669880987	 0.000948319340	 0.000000000000	3.126018944913	 3.013770826075
L2LyapunovManifold:	 1.043344324289	 0.009198309629	 0.000000000000	 0.007213784461	 -0.016467977787	 0.000000000000	3.573612364962	 3.013770826075
L2LyapunovManifold:	 1.006501506505	 -0.024045114950	 -0.000000000000	 0.047043188276	 0.008176265810	 -0.000000000000	2.810669260846	 3.013770826075
L2LyapunovManifold:	 0.994023114155	 0.006692686118	 0.000000000000	 -0.135507889848	 -0.120124245625	 0.000000000000	2.994662330727	 3.013770826075
L2LyapunovManifold:	 1.044168269998	 -0.006828319401	 0.000000000000	 -0.005669058525	 -0.020354793794	 -0.000000000000	2.363728100225	 3.013770826075
L2LyapunovManifold:	 1.039401515631	 -0.011358805732	 0.000000000000	 -0.011651389925	 -0.000421161389	 -0.000000000000	3.264843089358	 3.013770826075
L2LyapunovManifold:	 0.991179575072	 0.007387201604	 0.000000000000	 -0.093326636379	 -0.117212551980	 0.000000000000	2.406396520236	 3.013770826075
L2LyapunovManifold:	 0.989991788858	 0.006040591781	 0.000000000000	 -0.073460896031	 -0.128797123739	 0.000000000000	2.476726325193	 3.013770826075
L2LyapunovManifold:	 1.001171878519	 -0.026650795299	 0.000000000000	 0.032576832136	 0.000969832693	 -0.000000000000	3.484968437943	 3.013770826075
L2LyapunovManifold:	 1.045236820028	 0.014464139818	 -0.000000000000	 -0.013601566409	 0.003556291627	 0.000000000000	2.550217508656	 3.013770826075
%%%%%%%%%%%%%%%%%%%%%%%%%%%%%%%%%%%%%%%%%%%%%%%%%%%%%%%%%%%%%%%%%%%%%
L2Lyapunov:	 1.045065938781	 -0.000000000000	 0.000000000000	 0.000000000000	 -0.024387884231	 -0.000000000000	3.139197034268	 3.013770826075
