# Supplementary material for: Generating Planar Trajectories for Neptunian System Exploration Using Motion Primitives
Source: J Astronaut Sci. 2026 Feb 10;73(1):11. doi: 10.1007/s40295-025-00545-z (PMC12891113; doi:10.1007/s40295-025-00545-z)
Supplement: Supplementary file 3 — (txt 42 KB) [file 40295_2025_545_MOESM3_ESM.txt]

%%%%%%%%%%%%%%%%%%%%%%%%%%%%%%%%%%%%%%%%%%%%%%%%%%%%%%%%%%%%%%%%%%%%%%%%%%%%%%%%%%%%%%%%%%%%%%%%%%%%%%%%%%%%%%%%%%%%%%%%%%%%%%%%%%%%%%%%%%%%%%%%%%%%%%%%%%%%%%%%%%%%%%%%%%%%%%%%%%%%%%%%%%%%%
Data generated by Dr. Giuliana Miceli and Dr. Natasha Bosanac at the University of Colorado Boulder to supplement the following paper: Miceli, G.E., and Bosanac, N, `Generating Planar Trajectories for Neptunian System Exploration Using Motion Primitives', The Journal of the Astronautical Sciences, 2025.
Data in this file contains the initial state vectors, integration time, and Jacobi constants of motion primitives summarizing arcs that exist in the Neptune-Triton circular restricted three-body problem and used in the high-energy trajectory design scenario in Section 4.1: High-Energy Transfer Design of the paper. 
Email: giuliana.miceli@colorado.edu, natasha.bosanac@colorado.edu
Acknowledgments: this data was generated through work at the University of Colorado Boulder with funding from the Strategic University Research Partnership program at the Jet Propulsion Laboratory, California Institute of Technology, under a contract with the National Aeronautics and Space Administration (80NM0018D0004). 
%%%%%%%%%%%%%%%%%%%%%%%%%%%%%%%%%%%%%%%%%%%%%%%%%%%%%%%%%%%%%%%%%%%%%%%%%%%%%%%%%%%%%%%%%%%%%%%%%%%%%%%%%%%%%%%%%%%%%%%%%%%%%%%%%%%%%%%%%%%%%%%%%%%%%%%%%%%%%%%%%%%%%%%%%%%%%%%%%%%%%%%%%%%%%

System: Neptune-Triton CR3BP
Mass ratio: 2.089503183689124e-04

Primitive	x0	y0	z0	xdot0	ydot0	zdot0	Integration Time	Jacobi Constant
%%%%%%%%%%%%%%%%%%%%%%%%%%%%%%%%%%%%%%%%%%%%%%%%%%%%%%%%%%%%%%%%%%%%%%%%%%%%%%%%%%%%%%%%%%%%%%%%%%%%%%%%%%%%%%%%%%%%%%%%%%%%%%%%%%%%%%%%%%%%%%%%%%%%%%%%%%%%%%%%%%%%%%%%%%%%%%%%%%%%%%%%%%%%%
InitialCondition:	 0.616254685759	 -3.615121794692	 0.000000000000	 -3.609565803019	 -0.046150638896	 0.000000000000	 8.000000000000	 0.963140720704
%%%%%%%%%%%%%%%%%%%%%%%%%%%%%%%%%%%%%%%%%%%%%%%%%%%%%%%%%%%%%%%%%%%%%
Res12+x+h:	 -2.881985569172	 0.000000000000	 0.000000000000	 0.000000000000	 2.629061067518	 0.000000000000	 12.565322956698	 2.087857684887
%%%%%%%%%%%%%%%%%%%%%%%%%%%%%%%%%%%%%%%%%%%%%%%%%%%%%%%%%%%%%%%%%%%%%
Res13+x+h:	 3.881265184491	 -0.000000000000	 0.000000000000	 0.000000000000	 -3.695444984891	 0.000000000000	 18.848557784566	 1.923211311544
%%%%%%%%%%%%%%%%%%%%%%%%%%%%%%%%%%%%%%%%%%%%%%%%%%%%%%%%%%%%%%%%%%%%%
Res14+x+h:	 -4.726150512913	 0.000000000000	 0.000000000000	 0.000000000000	 4.563934946864	 0.000000000000	 25.131462992052	 1.930177120216
%%%%%%%%%%%%%%%%%%%%%%%%%%%%%%%%%%%%%%%%%%%%%%%%%%%%%%%%%%%%%%%%%%%%%
Res15+x+h:	 5.538576809791	 -0.000000000000	 0.000000000000	 0.000000000121	 -5.400376191429	 -0.000000000000	 31.414670710784	 1.872876665255
%%%%%%%%%%%%%%%%%%%%%%%%%%%%%%%%%%%%%%%%%%%%%%%%%%%%%%%%%%%%%%%%%%%%%
Res16+x+h:	 -6.295434702902	 0.000000000000	 0.000000000000	 -0.000000000059	 6.173654257652	 -0.000000000000	 37.697858257993	 1.836183182624
%%%%%%%%%%%%%%%%%%%%%%%%%%%%%%%%%%%%%%%%%%%%%%%%%%%%%%%%%%%%%%%%%%%%%
Res12-x+h:	 2.853032087636	 0.000000000000	 0.000000000000	 0.000000000000	 -2.586497899344	 0.000000000000	 12.565981903554	 2.150856994671
%%%%%%%%%%%%%%%%%%%%%%%%%%%%%%%%%%%%%%%%%%%%%%%%%%%%%%%%%%%%%%%%%%%%%
Res13-x+h:	 -3.846153863588	 0.000000000000	 0.000000000000	 0.000000000000	 3.648041737296	 0.000000000000	 18.849282294101	 2.004696851716
%%%%%%%%%%%%%%%%%%%%%%%%%%%%%%%%%%%%%%%%%%%%%%%%%%%%%%%%%%%%%%%%%%%%%
Res14-x+h:	 4.728614397337	 0.000000000000	 0.000000000000	 0.000000000000	 -4.567040795841	 0.000000000000	 25.132523053918	 1.924894380458
%%%%%%%%%%%%%%%%%%%%%%%%%%%%%%%%%%%%%%%%%%%%%%%%%%%%%%%%%%%%%%%%%%%%%
Res15-x+h:	 -5.539066462547	 0.000000000000	 0.000000000000	 0.000000000000	 5.400949493601	 0.000000000000	 31.415740954240	 1.872075600765
%%%%%%%%%%%%%%%%%%%%%%%%%%%%%%%%%%%%%%%%%%%%%%%%%%%%%%%%%%%%%%%%%%%%%
Res16-x+h:	 6.294392527402	 -0.000000000000	 0.000000000000	 0.000000000000	 -6.172369282487	 -0.000000000000	 37.698950324355	 1.838979854033
%%%%%%%%%%%%%%%%%%%%%%%%%%%%%%%%%%%%%%%%%%%%%%%%%%%%%%%%%%%%%%%%%%%%%
Res23+x+h:	 -0.365579935991	 -0.000000000000	 0.000000000000	 -0.000000000026	 -1.804829719189	 -0.000000000000	 18.847313075301	 2.349289074276
%%%%%%%%%%%%%%%%%%%%%%%%%%%%%%%%%%%%%%%%%%%%%%%%%%%%%%%%%%%%%%%%%%%%%
Res25+x+h:	 -0.359590081974	 -0.000000000000	 0.000000000000	 -0.000000000041	 -1.881420495985	 -0.000000000000	 31.413980368524	 2.153828969208
Res25+x+h:	 -0.133788762402	 -0.000000000000	 0.000000000000	 0.000000013117	 -3.664658323504	 0.000000000000	 31.415474389787	 1.557741294442
%%%%%%%%%%%%%%%%%%%%%%%%%%%%%%%%%%%%%%%%%%%%%%%%%%%%%%%%%%%%%%%%%%%%%
Res27+x+h:	 -0.394232267081	 -0.000000000000	 -0.000000000000	 0.000000000068	 -1.760282367839	 0.000000000000	 43.980167275576	 2.131905993064
%%%%%%%%%%%%%%%%%%%%%%%%%%%%%%%%%%%%%%%%%%%%%%%%%%%%%%%%%%%%%%%%%%%%%
Res35+x+h:	 2.458058379136	 -0.000000000000	 -0.000000000000	 0.000000000006	 -2.137388595919	 -0.000000000000	 31.414714967173	 2.287318726546
Res35+x+h:	 2.669249687271	 0.000000000000	 -0.000000000000	 -0.000000000000	 -2.493705123651	 0.000000000000	 31.435340833126	 1.655638000947
%%%%%%%%%%%%%%%%%%%%%%%%%%%%%%%%%%%%%%%%%%%%%%%%%%%%%%%%%%%%%%%%%%%%%
Res37+x+h:	 3.164445257148	 0.000000000000	 -0.000000000000	 -0.000000000000	 -2.913440217696	 -0.000000000000	 43.981106746620	 2.157621466905
%%%%%%%%%%%%%%%%%%%%%%%%%%%%%%%%%%%%%%%%%%%%%%%%%%%%%%%%%%%%%%%%%%%%%
Res32-x+h:	 -1.409885974671	 0.000000000000	 -0.000000000000	 -0.000000000000	 1.095591466476	 -0.000000000000	 12.591036231653	 2.206099474428
%%%%%%%%%%%%%%%%%%%%%%%%%%%%%%%%%%%%%%%%%%%%%%%%%%%%%%%%%%%%%%%%%%%%%
Res47+x+h:	 -0.470177886888	 0.000000000000	 0.000000000000	 0.000000000001	 -1.418507580813	 0.000000000000	 43.980986318935	 2.463898983392
%%%%%%%%%%%%%%%%%%%%%%%%%%%%%%%%%%%%%%%%%%%%%%%%%%%%%%%%%%%%%%%%%%%%%
Res45+x+hManifolds:	 0.147307923492	 0.940770234015	 0.000000000000	 0.299414026132	 0.757744283500	 -0.000000000000	 7.825559283308	 2.343067701378
Res45+x+hManifolds:	 0.010286539210	 -0.277248170495	 0.000000000000	 2.221334157248	 0.084082913957	 0.000000000000	 7.214952808931	 2.343067701378
Res45+x+hManifolds:	 -0.925517692143	 -0.224745344774	 0.000000000000	 0.730678193473	 0.360950939103	 -0.000000000000	 8.015040551556	 2.343067701378
Res45+x+hManifolds:	 -0.942038208976	 -0.036887512311	 0.000000000000	 0.779778136665	 0.243612699803	 -0.000000000000	 1.634546717024	 2.343067701378
Res45+x+hManifolds:	 -0.110753729547	 -0.947741704399	 -0.000000000000	 -0.262612652150	 -0.770950857780	 -0.000000000000	 8.023899559359	 2.343067701378
Res45+x+hManifolds:	 -0.753310185025	 0.617610192811	 0.000000000000	 0.686024591284	 -0.434146421928	 -0.000000000000	 13.079774954192	 2.343067701378
Res45+x+hManifolds:	 -0.322810300124	 -0.012313140768	 0.000000000000	 0.075853176460	 -1.987372473975	 0.000000000000	 8.011490843978	 2.343067701378
Res45+x+hManifolds:	 -0.829396833181	 0.492050999280	 0.000000000000	 0.758404274560	 -0.292968993569	 -0.000000000000	 10.568523435092	 2.343067701378
Res45+x+hManifolds:	 -0.278523422622	 -0.244367718887	 0.000000000000	 1.179035745853	 -1.342864272531	 -0.000000000000	 10.552311418667	 2.343067701378
Res45+x+hManifolds:	 -0.233875867288	 -0.199734745773	 -0.000000000000	 1.340548102179	 -1.568320807938	 0.000000000000	 8.306923985827	 2.343067701378
Res45+x+hManifolds:	 -0.032921142668	 0.319528967866	 0.000000000000	 -1.986081228273	 -0.203346099010	 0.000000000000	 8.743891841869	 2.343067701378
Res45+x+hManifolds:	 -0.261042731523	 0.223832412790	 0.000000000000	 -1.234429291973	 -1.438528283998	 0.000000000000	 9.509793761995	 2.343067701378
Res45+x+hManifolds:	 -0.200252242059	 0.293472852440	 -0.000000000000	 -1.526612537366	 -1.040638443234	 0.000000000000	 9.944403399316	 2.343067701378
Res45+x+hManifolds:	 -0.416793678226	 0.056767369191	 -0.000000000000	 -0.217295228101	 -1.594658655863	 0.000000000000	 13.179809899317	 2.343067701378
Res45+x+hManifolds:	 -0.112022046069	 0.337065174659	 0.000000000000	 -1.753735658145	 -0.581788906472	 0.000000000000	 9.943502934905	 2.343067701378
Res45+x+hManifolds:	 0.301577169896	 0.120182077063	 -0.000000000000	 -0.732319766036	 1.839098722073	 0.000000000000	 8.817192992381	 2.343067701378
Res45+x+hManifolds:	 -0.149764120865	 -0.941810917337	 -0.000000000000	 -0.296176894398	 -0.758803106480	 -0.000000000000	 11.218414911718	 2.343067701378
Res45+x+hManifolds:	 -0.959416559339	 -0.027917018370	 -0.000000000000	 0.794718124732	 0.174827109288	 -0.000000000000	 9.702086467917	 2.343067701378
Res45+x+hManifolds:	 -0.953175535307	 0.129128402263	 0.000000000000	 0.812638343141	 0.035381897011	 0.000000000000	 9.242466596762	 2.343067701378
Res45+x+hManifolds:	 -0.335269226135	 0.892117235063	 0.000000000000	 0.444253779023	 -0.682926434217	 -0.000000000000	 8.628352468564	 2.343067701378
Res45+x+hManifolds:	 -0.953458919091	 0.012552657241	 -0.000000000000	 0.798144646467	 0.163762549150	 -0.000000000000	 8.707559699674	 2.343067701378
Res45+x+hManifolds:	 -0.714981704748	 0.631748394307	 -0.000000000000	 0.710586395765	 -0.398318171453	 0.000000000000	 8.770739982374	 2.343067701378
Res45+x+hManifolds:	 -0.188134194540	 -0.929695702163	 0.000000000000	 -0.030986588484	 0.814943131422	 -0.000000000000	 8.021140973451	 2.343067701378
Res45+x+hManifolds:	 -0.832231529441	 0.477711631505	 -0.000000000000	 0.769075492665	 -0.265837936948	 -0.000000000000	 8.910180444119	 2.343067701378
Res45+x+hManifolds:	 -0.826665590380	 0.489879165350	 -0.000000000000	 0.763469218038	 -0.280944248516	 0.000000000000	 9.888044160007	 2.343067701378
Res45+x+hManifolds:	 -0.648438125843	 0.685264521375	 -0.000000000000	 0.695134420277	 -0.428740788613	 -0.000000000000	 7.434132082879	 2.343067701378
Res45+x+hManifolds:	 -0.202540586826	 0.932461259513	 -0.000000000000	 0.336452350172	 -0.741727101013	 0.000000000000	 8.064654403122	 2.343067701378
Res45+x+hManifolds:	 -0.641123348420	 -0.716064386325	 -0.000000000000	 0.424280699956	 0.694025411856	 0.000000000000	 9.877221060157	 2.343067701378
Res45+x+hManifolds:	 -0.499210015548	 -0.819689824558	 0.000000000000	 0.286073485800	 0.761667775222	 0.000000000000	 9.649997175933	 2.343067701378
Res45+x+hManifolds:	 -0.431093640293	 -0.858673996640	 -0.000000000000	 0.226662924921	 0.781221302522	 0.000000000000	 9.847726839182	 2.343067701378
Res45+x+hManifolds:	 -0.370159191184	 -0.877367501389	 -0.000000000000	 0.144337745578	 0.801974472874	 -0.000000000000	 8.497224355993	 2.343067701378
Res45+x+hManifolds:	 -0.425157207804	 0.842244341075	 -0.000000000000	 0.543069869324	 -0.609916872518	 0.000000000000	 7.441971875614	 2.343067701378
Res45+x+hManifolds:	 -0.232540164573	 -0.923516912241	 -0.000000000000	 0.021150562669	 0.814537068967	 0.000000000000	 8.516004765605	 2.343067701378
Res45+x+hManifolds:	 -0.074492863577	 -0.950067855158	 -0.000000000000	 -0.113291565769	 0.806743947820	 0.000000000000	 8.612852560507	 2.343067701378
Res45+x+hManifolds:	 -0.929936170042	 0.206137611925	 0.000000000000	 -0.737910604278	 0.345886579046	 0.000000000000	 10.946349844068	 2.343067701378
Res45+x+hManifolds:	 0.536478088174	 0.790396953223	 0.000000000000	 0.586018920903	 0.565213279352	 0.000000000000	 14.809468234930	 2.343067701378
Res45+x+hManifolds:	 0.082285849862	 -0.949361624261	 0.000000000000	 -0.106495699908	 -0.807649344036	 -0.000000000000	 14.144656956328	 2.343067701378
Res45+x+hManifolds:	 -0.959236074186	 -0.031619701888	 -0.000000000000	 -0.804003610815	 0.125443572887	 -0.000000000000	 16.218802451049	 2.343067701378
Res45+x+hManifolds:	 -0.889332010384	 -0.346829329135	 -0.000000000000	 -0.804035423492	 -0.130593960715	 0.000000000000	 14.608710480923	 2.343067701378
Res45+x+hManifolds:	 -0.937202495338	 -0.154018501245	 0.000000000000	 -0.813510291989	 0.056571565769	 0.000000000000	 13.315497915232	 2.343067701378
Res45+x+hManifolds:	 -0.891525564300	 0.315983619732	 0.000000000000	 -0.678053597831	 0.454443316242	 0.000000000000	 12.383760165539	 2.343067701378
Res45+x+hManifolds:	 -0.916052651615	 -0.259600534987	 -0.000000000000	 -0.813816291995	 -0.044296506478	 -0.000000000000	 13.925894035531	 2.343067701378
Res45+x+hManifolds:	 -0.602113308865	 0.742894846752	 0.000000000000	 -0.374349247247	 0.723046940396	 -0.000000000000	 15.020712881335	 2.343067701378
Res45+x+hManifolds:	 -0.788530570736	 -0.526758626046	 0.000000000000	 -0.766222593726	 -0.279854097354	 0.000000000000	 13.008191023204	 2.343067701378
Res45+x+hManifolds:	 -0.816085150904	 -0.488870975990	 -0.000000000000	 -0.775189609144	 -0.252086072153	 -0.000000000000	 13.725044774749	 2.343067701378
Res45+x+hManifolds:	 -0.774136837829	 0.554728290458	 0.000000000000	 -0.542382944868	 0.608231790434	 -0.000000000000	 13.958327151041	 2.343067701378
Res45+x+hManifolds:	 -0.594446151766	 0.739756433153	 0.000000000000	 -0.348201696012	 0.737467064865	 -0.000000000000	 13.094172414958	 2.343067701378
Res45+x+hManifolds:	 -0.670362052289	 0.668003238742	 0.000000000000	 -0.419298284990	 0.700141014345	 -0.000000000000	 12.484527038035	 2.343067701378
Res45+x+hManifolds:	 -0.653510528007	 -0.692218106495	 -0.000000000000	 -0.676332819508	 -0.454720919425	 -0.000000000000	 13.921092120105	 2.343067701378
Res45+x+hManifolds:	 -0.417643211679	 0.855796126229	 0.000000000000	 -0.188052581726	 0.792873124186	 -0.000000000000	 13.914815680266	 2.343067701378
Res45+x+hManifolds:	 -0.050222772279	 0.949728326352	 -0.000000000000	 0.140723657793	 0.802771803982	 -0.000000000000	 13.578505223325	 2.343067701378
Res45+x+hManifolds:	 -0.145968410118	 0.939127550021	 -0.000000000000	 0.061186602494	 0.812857892500	 -0.000000000000	 13.424759779221	 2.343067701378
Res45+x+hManifolds:	 0.997363568038	 0.007970539040	 0.000000000000	 -0.803737190913	 -0.245512625472	 0.000000000000	 7.795356939648	 2.343067701378
Res45+x+hManifolds:	 1.028115374658	 0.057807238988	 -0.000000000000	 -0.737682479343	 -0.347924841470	 0.000000000000	 7.857548976208	 2.343067701378
Res45+x+hManifolds:	 0.930072919117	 0.011724072731	 -0.000000000000	 0.804161181398	 -0.174949913850	 -0.000000000000	 7.247841851260	 2.343067701378
Res45+x+hManifolds:	 0.030872872660	 -0.313032243093	 -0.000000000000	 2.018083523831	 0.200373002785	 0.000000000000	 8.017594769849	 2.343067701378
Res45+x+hManifolds:	 1.039966457505	 0.023715340436	 0.000000000000	 -0.760364760997	 -0.302786219485	 0.000000000000	 1.654782747386	 2.343067701378
Res45+x+hManifolds:	 0.872997854587	 0.357491818620	 0.000000000000	 0.810094644857	 0.104466648484	 0.000000000000	 6.731642425808	 2.343067701378
Res45+x+hManifolds:	 0.530427289149	 -0.807272981127	 0.000000000000	 0.333018256838	 -0.741189511491	 0.000000000000	 18.768697328012	 2.343067701378
Res45+x+hManifolds:	 0.927621180355	 -0.053735417341	 -0.000000000000	 0.802144432060	 -0.181716786552	 -0.000000000000	 11.333688650214	 2.343067701378
Res45+x+hManifolds:	 0.387118105858	 -0.879416538597	 -0.000000000000	 0.187545755672	 -0.791362391625	 -0.000000000000	 16.755601656609	 2.343067701378
Res45+x+hManifolds:	 0.923547916124	 -0.034476442028	 -0.000000000000	 0.809065752948	 -0.156786567960	 -0.000000000000	 8.043146012866	 2.343067701378
Res45+x+hManifolds:	 0.134588673893	 0.942903560917	 0.000000000000	 0.288345228641	 0.761982664990	 0.000000000000	 11.235867233592	 2.343067701378
Res45+x+hManifolds:	 0.144577800269	 -0.936745754512	 0.000000000000	 -0.070949760244	 -0.812513614069	 -0.000000000000	 12.874514862226	 2.343067701378
Res45+x+hManifolds:	 0.643360092300	 0.705864598699	 0.000000000000	 0.660904049337	 0.475569995147	 -0.000000000000	 14.750637850116	 2.343067701378
Res45+x+hManifolds:	 0.478087778393	 0.823488231980	 0.000000000000	 0.553480877870	 0.597855370708	 -0.000000000000	 13.946615426965	 2.343067701378
Res45+x+hManifolds:	 0.525672714859	 -0.788683544238	 0.000000000000	 0.277841300092	 -0.766786434619	 0.000000000000	 12.846201322625	 2.343067701378
Res45+x+hManifolds:	 0.826432843370	 -0.484467671253	 0.000000000000	 0.608910800726	 -0.539998711436	 0.000000000000	 15.699831106376	 2.343067701378
Res45+x+hManifolds:	 0.683822050955	 -0.649765571908	 0.000000000000	 0.427074699837	 -0.695964797936	 -0.000000000000	 11.835249967296	 2.343067701378
Res45+x+hManifolds:	 0.745581204903	 0.586365815629	 0.000000000000	 0.741461875914	 0.339483018515	 -0.000000000000	 13.009943848857	 2.343067701378
Res45+x+hManifolds:	 0.755294906812	 -0.576123158879	 0.000000000000	 0.517785457738	 -0.629660212059	 -0.000000000000	 13.366394057971	 2.343067701378
Res45+x+hManifolds:	 0.748132440315	 -0.581409892065	 0.000000000000	 0.505419292371	 -0.640243619690	 0.000000000000	 12.764303261380	 2.343067701378
Res45+x+hManifolds:	 0.936551781329	 0.170351190194	 0.000000000000	 0.814748119692	 -0.041159463432	 -0.000000000000	 13.440991216976	 2.343067701378
Res45+x+hManifolds:	 0.819112147572	 0.499644797893	 -0.000000000000	 0.761555396338	 0.286347999391	 -0.000000000000	 16.183539533219	 2.343067701378
Res45+x+hManifolds:	 0.923444377696	 -0.266853879188	 -0.000000000000	 0.728077270240	 -0.363460084208	 -0.000000000000	 16.813297780041	 2.343067701378
Res45+x+hManifolds:	 0.779439178001	 0.556960127335	 0.000000000000	 0.741189120758	 0.336025939547	 -0.000000000000	 15.672947705123	 2.343067701378
Res45+x+hManifolds:	 0.886537719327	 0.370326270871	 0.000000000000	 0.795123860028	 0.172273357164	 0.000000000000	 16.634706057371	 2.343067701378
Res45+x+hManifolds:	 0.903470767948	 -0.274693593340	 0.000000000000	 0.695305322532	 -0.428600813680	 0.000000000000	 12.031824572855	 2.343067701378
Res45+x+hManifolds:	 0.917854200419	 -0.245734197951	 -0.000000000000	 0.718658306686	 -0.385869828971	 -0.000000000000	 13.405754312293	 2.343067701378
Res45+x+hManifolds:	 0.926223911512	 0.195583397508	 0.000000000000	 0.815897425919	 -0.034727385346	 -0.000000000000	 12.322390781551	 2.343067701378
Res45+x+hManifolds:	 0.937227191061	 -0.116218908356	 -0.000000000000	 0.764941743079	 -0.289294778849	 -0.000000000000	 12.735540516773	 2.343067701378
Res45+x+hManifolds:	 0.103285208052	 -0.275611761678	 0.000000000000	 1.993848438421	 0.748715561331	 0.000000000000	 7.889345434400	 2.343067701378
Res45+x+hManifolds:	 0.182495553426	 0.306112842584	 -0.000000000000	 -1.581798245892	 0.944139200850	 0.000000000000	 9.991509557076	 2.343067701378
Res45+x+hManifolds:	 0.167787465775	 -0.311122736640	 -0.000000000000	 1.631413740130	 0.880941739708	 0.000000000000	 9.793184566529	 2.343067701378
Res45+x+hManifolds:	 0.291338411278	 -0.118596896195	 0.000000000000	 0.763785702281	 1.877788541105	 0.000000000000	 8.516041658941	 2.343067701378
Res45+x+hManifolds:	 -0.043238202891	 -0.363186264612	 0.000000000000	 1.792594421054	 -0.212406055285	 -0.000000000000	 8.844151935167	 2.343067701378
Res45+x+hManifolds:	 -0.149848014503	 -0.941795688378	 0.000000000000	 -0.296251190284	 -0.758774480471	 0.000000000000	 11.218258103992	 2.343067701378
Res45+x+hManifolds:	 -0.929888637587	 0.206346819949	 -0.000000000000	 -0.737831135881	 0.346056516200	 -0.000000000000	 11.157593261453	 2.343067701378
Res45+x+hManifolds:	 -0.963669500779	 0.007933267038	 0.000000000000	 0.802531636457	 0.130982063385	 -0.000000000000	 10.431519976960	 2.343067701378
Res45+x+hManifolds:	 -0.930004642417	 -0.252873090034	 -0.000000000000	 0.737323734238	 0.342837702364	 -0.000000000000	 9.648145434923	 2.343067701378
Res45+x+hManifolds:	 -0.935436714409	 -0.008138666963	 -0.000000000000	 0.780903050380	 0.245836221332	 -0.000000000000	 6.600174164573	 2.343067701378
Res45+x+hManifolds:	 -0.885366049165	 0.303993949234	 0.000000000000	 0.817940344690	 -0.030593768605	 -0.000000000000	 6.747806568911	 2.343067701378
Res45+x+hManifolds:	 -0.412546555485	 -0.837402627232	 0.000000000000	 0.124578290022	 0.809521154619	 -0.000000000000	 6.494223414182	 2.343067701378
Res45+x+hManifolds:	 -0.824221112795	 0.464803719194	 -0.000000000000	 0.787548364538	 -0.214203889715	 -0.000000000000	 7.747606195312	 2.343067701378
Res45+x+hManifolds:	 -0.702226081153	 0.617988999448	 -0.000000000000	 0.745638431223	 -0.337906825254	 0.000000000000	 6.663687820823	 2.343067701378
Res45+x+hManifolds:	 -0.687877935703	 -0.675761964494	 0.000000000000	 0.476906835313	 0.658431595277	 -0.000000000000	 10.439897614910	 2.343067701378
Res45+x+hManifolds:	 -0.379326056883	 0.855839570978	 -0.000000000000	 0.533445132830	 -0.620616910449	 0.000000000000	 6.726420565585	 2.343067701378
Res45+x+hManifolds:	 -0.095418739583	 -0.959537796907	 0.000000000000	 -0.055282414717	 0.810986185002	 -0.000000000000	 10.546717176118	 2.343067701378
Res45+x+hManifolds:	 -0.245529359513	 0.932665729044	 0.000000000000	 0.334051652535	 -0.741065148670	 -0.000000000000	 10.612614296547	 2.343067701378
Res45+x+hManifolds:	 -0.693954068995	 0.669631771661	 0.000000000000	 -0.483001205810	 0.653962821170	 0.000000000000	 18.005821725472	 2.343067701378
Res45+x+hManifolds:	 -0.071995934994	 0.961597521888	 -0.000000000000	 0.074960725583	 0.809397211694	 -0.000000000000	 18.010243726859	 2.343067701378
Res45+x+hManifolds:	 -0.287125306166	 -0.920582707646	 0.000000000000	 -0.367421026191	 -0.725128905525	 -0.000000000000	 18.011714976653	 2.343067701378
Res45+x+hManifolds:	 -0.370871511503	 0.003625230948	 -0.000000000000	 -0.017464787097	 -1.785734803385	 -0.000000000000	 10.573528232084	 2.343067701378
Res45+x+hManifolds:	 -0.273845573279	 0.249404403196	 -0.000000000000	 -1.204088433973	 -1.321118694227	 -0.000000000000	 10.564225314303	 2.343067701378
Res45+x+hManifolds:	 -0.247996813931	 -0.020076964173	 -0.000000000000	 0.193865198695	 -2.392689594973	 -0.000000000000	 6.791736583539	 2.343067701378
Res45+x+hManifolds:	 -0.218050946409	 0.105962046708	 -0.000000000000	 -1.068788467244	 -2.197290852439	 0.000000000000	 6.653022959150	 2.343067701378
Res45+x+hManifolds:	 -0.200188831337	 -0.149500873574	 -0.000000000000	 1.433028707832	 -1.916914284828	 -0.000000000000	 6.815785439495	 2.343067701378
Res45+x+hManifolds:	 -0.188381827798	 -0.193227976895	 -0.000000000000	 1.624813978934	 -1.582331807318	 -0.000000000000	 7.290095810768	 2.343067701378
Res45+x+hManifolds:	 -0.152568385551	 0.188010554113	 -0.000000000000	 -1.899690232197	 -1.539485007068	 0.000000000000	 6.649937037901	 2.343067701378
Res45+x+hManifolds:	 -0.148381608488	 -0.191060575882	 -0.000000000000	 1.933341756333	 -1.499378371022	 0.000000000000	 6.642909949423	 2.343067701378
Res45+x+hManifolds:	 -0.114324212514	 0.263991905613	 -0.000000000000	 -1.988431113847	 -0.859557855640	 0.000000000000	 7.758888181652	 2.343067701378
Res45+x+hManifolds:	 -0.103484405864	 -0.255298688754	 -0.000000000000	 2.071618248909	 -0.838047843856	 -0.000000000000	 7.442774729317	 2.343067701378
Res45+x+hManifolds:	 -0.123431187990	 0.242816510998	 -0.000000000000	 -2.008892770618	 -1.019475489993	 -0.000000000000	 7.360212834008	 2.343067701378
Res45+x+hManifolds:	 -0.091068814924	 -0.277381492892	 0.000000000000	 2.036676253903	 -0.667160659315	 0.000000000000	 7.879514515256	 2.343067701378
Res45+x+hManifolds:	 -0.067652035420	 -0.232991993447	 0.000000000000	 2.345026575726	 -0.678817394397	 0.000000000000	 6.689992728769	 2.343067701378
Res45+x+hManifolds:	 -0.373742912047	 -0.858305472156	 0.000000000000	 -0.529349083669	 -0.624108483558	 0.000000000000	 10.488750713038	 2.343067701378
Res45+x+hManifolds:	 0.130698003297	 -0.927618550325	 -0.000000000000	 -0.122006314344	 -0.808945240974	 0.000000000000	 10.598803326191	 2.343067701378
Res45+x+hManifolds:	 -0.849094463129	 -0.392485904011	 -0.000000000000	 -0.811048069356	 -0.111488386012	 -0.000000000000	 10.360540055406	 2.343067701378
Res45+x+hManifolds:	 -0.846237527386	 -0.415421728126	 -0.000000000000	 -0.801827962068	 -0.156368073683	 0.000000000000	 11.649110257176	 2.343067701378
Res45+x+hManifolds:	 -0.720307055751	 -0.607158130906	 0.000000000000	 -0.741342782279	 -0.343469841117	 0.000000000000	 11.570792647617	 2.343067701378
Res45+x+hManifolds:	 -0.294206098182	 -0.899319337887	 0.000000000000	 -0.436104387659	 -0.689724197489	 -0.000000000000	 12.384216764278	 2.343067701378
Res45+x+hManifolds:	 -0.489782852965	 -0.809002793781	 0.000000000000	 -0.582318396161	 -0.571894917920	 0.000000000000	 12.341409530505	 2.343067701378
Res45+x+hManifolds:	 -0.353005296634	 -0.874920561565	 0.000000000000	 -0.490015112857	 -0.653288945565	 -0.000000000000	 11.866476732750	 2.343067701378
Res45+x+hManifolds:	 -0.120285661148	 -0.934144783529	 0.000000000000	 -0.314447316345	 -0.754000812985	 0.000000000000	 11.543809828835	 2.343067701378
Res45+x+hManifolds:	 -0.959934814314	 -0.057464623425	 0.000000000000	 -0.807650084831	 0.096912342467	 -0.000000000000	 16.857661245322	 2.343067701378
Res45+x+hManifolds:	 -0.941295794984	 0.108172606422	 0.000000000000	 -0.764492604696	 0.285126167254	 -0.000000000000	 12.757856902348	 2.343067701378
Res45+x+hManifolds:	 -0.931047656292	 0.152044816579	 0.000000000000	 -0.744881705852	 0.335144380420	 0.000000000000	 11.861568963825	 2.343067701378
Res45+x+hManifolds:	 -0.920053147376	 0.232736716410	 0.000000000000	 -0.722138125242	 0.379138825961	 -0.000000000000	 13.118796025131	 2.343067701378
Res45+x+hManifolds:	 -0.878111745936	 -0.391804896934	 -0.000000000000	 -0.790091948030	 -0.193480819621	 0.000000000000	 16.879267636215	 2.343067701378
Res45+x+hManifolds:	 -0.829154109059	 -0.483282582666	 0.000000000000	 -0.767123414728	 -0.271358699579	 -0.000000000000	 16.238504078874	 2.343067701378
Res45+x+hManifolds:	 -0.618555249093	 0.700889655086	 0.000000000000	 -0.336677326549	 0.746345618829	 0.000000000000	 10.272968864133	 2.343067701378
Res45+x+hManifolds:	 -0.828954855407	 -0.492745804040	 0.000000000000	 -0.758190346132	 -0.293531462861	 -0.000000000000	 17.891216403621	 2.343067701378
Res45+x+hManifolds:	 -0.808653129196	 -0.519606331314	 0.000000000000	 -0.752362938214	 -0.309333716948	 0.000000000000	 16.763314953153	 2.343067701378
Res45+x+hManifolds:	 -0.509350151243	 0.793878266782	 -0.000000000000	 -0.248303226097	 0.778068345512	 -0.000000000000	 11.809405212957	 2.343067701378
Res45+x+hManifolds:	 -0.541279794192	 -0.793738370831	 -0.000000000000	 -0.572941398115	 -0.577480525045	 0.000000000000	 16.623221079319	 2.343067701378
Res45+x+hManifolds:	 -0.191999370714	 -0.941806346694	 -0.000000000000	 -0.303070580206	 -0.754754507802	 -0.000000000000	 16.813744159531	 2.343067701378
Res45+x+hManifolds:	 -0.140562908890	 0.933305374196	 0.000000000000	 0.088976462129	 0.811644328769	 0.000000000000	 11.926513740490	 2.343067701378
Res45+x+hManifolds:	 -0.116422140378	 -0.952873407672	 0.000000000000	 -0.246412676532	 -0.775281218887	 0.000000000000	 16.387219934159	 2.343067701378
Res45+x+hManifolds:	 0.885755022720	 -0.378623828508	 -0.000000000000	 0.682110663877	 -0.442733702857	 -0.000000000000	 8.811043351613	 2.343067701378
Res45+x+hManifolds:	 0.103458095784	 -0.928478635247	 0.000000000000	 -0.328266024032	 0.750056960398	 -0.000000000000	 6.567501666436	 2.343067701378
Res45+x+hManifolds:	 0.997343349836	 -0.008029302892	 0.000000000000	 0.803456746384	 -0.245675342764	 -0.000000000000	 9.533591800738	 2.343067701378
Res45+x+hManifolds:	 0.422566779132	 0.835240638912	 -0.000000000000	 -0.142854123540	 -0.805668955369	 0.000000000000	 6.731403976212	 2.343067701378
Res45+x+hManifolds:	 0.602678752960	 -0.752576415996	 0.000000000000	 -0.606587386494	 0.541027863763	 0.000000000000	 10.573528486548	 2.343067701378
Res45+x+hManifolds:	 0.437124064542	 0.844316725164	 -0.000000000000	 -0.202119515628	 -0.789534097453	 0.000000000000	 8.334448860155	 2.343067701378
Res45+x+hManifolds:	 0.361848429315	 0.872925716600	 -0.000000000000	 -0.113815774430	 -0.808200079461	 0.000000000000	 7.621958736829	 2.343067701378
Res45+x+hManifolds:	 0.822426754783	 0.446906370532	 -0.000000000000	 -0.575246023600	 -0.582127874985	 0.000000000000	 6.723311496806	 2.343067701378
Res45+x+hManifolds:	 0.736744920562	 0.594402920930	 -0.000000000000	 -0.491284130853	 -0.651365626334	 -0.000000000000	 7.815689346966	 2.343067701378
Res45+x+hManifolds:	 0.893358205223	 0.355023036238	 -0.000000000000	 -0.689689947352	 -0.431442210000	 -0.000000000000	 9.984455169259	 2.343067701378
Res45+x+hManifolds:	 0.792189560364	 -0.495606515454	 0.000000000000	 -0.791455040393	 0.209644677576	 -0.000000000000	 6.603480242749	 2.343067701378
Res45+x+hManifolds:	 0.854481442489	 0.445348234898	 0.000000000000	 -0.646942638305	 -0.492481417254	 0.000000000000	 10.443021480824	 2.343067701378
Res45+x+hManifolds:	 0.834837831392	 0.437685377121	 0.000000000000	 -0.599405486102	 -0.554940723599	 -0.000000000000	 7.361274346599	 2.343067701378
Res45+x+hManifolds:	 0.930038932497	 -0.127023761077	 0.000000000000	 -0.807389373796	 -0.137105351082	 -0.000000000000	 6.689995278894	 2.343067701378
Res45+x+hManifolds:	 0.969903176777	 -0.090990362820	 0.000000000000	 -0.809888663506	 -0.080914047959	 0.000000000000	 10.573435938617	 2.343067701378
Res45+x+hManifolds:	 1.006468075462	 -0.034044143501	 -0.000000000000	 -0.789978314436	 -0.210318395162	 0.000000000000	 10.058339377686	 2.343067701378
Res45+x+hManifolds:	 0.404726990473	 -0.875103520968	 0.000000000000	 0.213755886729	 -0.784195037690	 0.000000000000	 18.010471463480	 2.343067701378
Res45+x+hManifolds:	 0.831500703054	 -0.486903884636	 -0.000000000000	 0.621918465092	 -0.523660712563	 -0.000000000000	 17.867401547975	 2.343067701378
Res45+x+hManifolds:	 0.222108691865	 -0.067073500665	 -0.000000000000	 0.726242530375	 2.407231700067	 0.000000000000	 6.429785197802	 2.343067701378
Res45+x+hManifolds:	 0.927691155519	 -0.053955893525	 0.000000000000	 0.802046498608	 -0.182034287569	 0.000000000000	 11.333330515084	 2.343067701378
Res45+x+hManifolds:	 0.344911521470	 0.135849422038	 0.000000000000	 -0.653701175741	 1.660988827153	 -0.000000000000	 10.573437029145	 2.343067701378
Res45+x+hManifolds:	 0.141995309017	 0.341854975859	 0.000000000000	 -1.650358166638	 0.686528534521	 -0.000000000000	 10.561147166194	 2.343067701378
Res45+x+hManifolds:	 0.170095290129	 -0.328850686237	 -0.000000000000	 1.586952765869	 0.821874378436	 -0.000000000000	 10.439470852741	 2.343067701378
Res45+x+hManifolds:	 0.341439514982	 -0.144076287556	 -0.000000000000	 0.693664337530	 1.645160434115	 -0.000000000000	 10.546544322337	 2.343067701378
Res45+x+hManifolds:	 0.135058531495	 0.942828409883	 -0.000000000000	 0.288752906015	 0.761829730230	 -0.000000000000	 11.235479750224	 2.343067701378
Res45+x+hManifolds:	 0.556657303861	 0.782895139837	 -0.000000000000	 0.584136104568	 0.565918520069	 -0.000000000000	 16.594023543694	 2.343067701378
Res45+x+hManifolds:	 0.792168543963	 0.495642812335	 -0.000000000000	 0.791443895081	 0.209685194849	 -0.000000000000	 10.185890368660	 2.343067701378
Res45+x+hManifolds:	 0.605581407608	 0.750310883912	 0.000000000000	 0.608513556470	 0.538850134390	 -0.000000000000	 18.007019474498	 2.343067701378
Res45+x+hManifolds:	 0.561270643443	 -0.748228853103	 -0.000000000000	 0.278720398566	 -0.769489614707	 -0.000000000000	 10.359793914427	 2.343067701378
Res45+x+hManifolds:	 0.823125561109	 -0.445642821056	 0.000000000000	 0.576170615971	 -0.581210526126	 0.000000000000	 10.495302786558	 2.343067701378
Res45+x+hManifolds:	 0.774291292737	 0.568638469951	 -0.000000000000	 0.732162947611	 0.354290150923	 0.000000000000	 16.615309819039	 2.343067701378
Res45+x+hManifolds:	 0.869455905305	 -0.366172079842	 -0.000000000000	 0.645578140096	 -0.500349682192	 -0.000000000000	 11.849630563637	 2.343067701378
Res45+x+hManifolds:	 0.844702410574	 -0.426369852194	 0.000000000000	 0.615988751497	 -0.535314961833	 -0.000000000000	 12.459666946502	 2.343067701378
Res45+x+hManifolds:	 0.917272714914	 -0.181849618489	 0.000000000000	 0.721882481922	 -0.387563569268	 0.000000000000	 10.298935836973	 2.343067701378
Res45+x+hManifolds:	 0.949494190814	 0.171540664686	 -0.000000000000	 0.813722346918	 0.006671962666	 0.000000000000	 17.751141478236	 2.343067701378
Res45+x+hManifolds:	 0.938671933489	 0.208029395694	 0.000000000000	 0.813460034429	 0.029063709241	 0.000000000000	 16.664899696168	 2.343067701378
Res45+x+hManifolds:	 1.040407606624	 -0.030067300560	 0.000000000000	 0.749782964990	 -0.327282383052	 -0.000000000000	 15.683856302262	 2.343067701378
Res45+x+hManifolds:	 1.783471192615	 -0.854762256030	 0.000000000000	 -0.632263385194	 -1.476441689366	 0.000000000000	 11.430432791457	 2.343067701378
Res45+x+hManifolds:	 -0.915523209783	 -0.261867948593	 0.000000000000	 0.715232210238	 0.390727539284	 0.000000000000	 1.654166297841	 2.343067701378
Res45+x+hManifolds:	 -1.900527693779	 -0.545037019009	 -0.000000000000	 -0.323751106571	 1.572509157862	 0.000000000000	 10.498358539888	 2.343067701378
Res45+x+hManifolds:	 -0.311700554220	 0.057043913553	 0.000000000000	 -0.363494381923	 -1.984918435843	 0.000000000000	 7.076736762797	 2.343067701378
Res45+x+hManifolds:	 -1.419584369329	 1.434493676715	 -0.000000000000	 1.166066829879	 1.166715483540	 -0.000000000000	 11.028286637228	 2.343067701378
Res45+x+hManifolds:	 -0.818097809344	 0.499378338492	 -0.000000000000	 0.763224752196	 -0.282697987555	 0.000000000000	 9.456782779245	 2.343067701378
Res45+x+hManifolds:	 -0.503002229985	 0.807764583946	 -0.000000000000	 0.573669156090	 -0.578929441795	 -0.000000000000	 8.420044574414	 2.343067701378
Res45+x+hManifolds:	 -0.181537046970	 -0.943495533341	 -0.000000000000	 0.005904778386	 0.813362962758	 0.000000000000	 9.864217836869	 2.343067701378
Res45+x+hManifolds:	 -0.708749390455	 -0.624043963186	 0.000000000000	 -0.729635926933	 -0.366559626182	 -0.000000000000	 12.023164796469	 2.343067701378
Res45+x+hManifolds:	 -0.942995739513	 -0.132581653593	 0.000000000000	 -0.812296371536	 0.066345591736	 0.000000000000	 13.958327174251	 2.343067701378
Res45+x+hManifolds:	 -0.892182890021	 -0.320741273843	 -0.000000000000	 -0.811277110499	 -0.085772278515	 -0.000000000000	 12.919424988028	 2.343067701378
Res45+x+hManifolds:	 -0.879412713624	 -0.347995306915	 0.000000000000	 -0.809735080984	 -0.103126135659	 0.000000000000	 12.425099196398	 2.343067701378
Res45+x+hManifolds:	 -0.863274743545	 0.392685301859	 0.000000000000	 -0.641668457919	 0.503662657779	 -0.000000000000	 12.959291167887	 2.343067701378
Res45+x+hManifolds:	 -0.727889320646	 0.600678948701	 0.000000000000	 -0.475525618345	 0.663949922040	 0.000000000000	 11.919682842606	 2.343067701378
Res45+x+hManifolds:	 -0.763663136545	 0.579042046897	 0.000000000000	 -0.541586754251	 0.607550583812	 0.000000000000	 15.612378699359	 2.343067701378
Res45+x+hManifolds:	 -0.659914414991	 0.679200329837	 -0.000000000000	 -0.409838395741	 0.705566584956	 -0.000000000000	 12.625552886412	 2.343067701378
Res45+x+hManifolds:	 -0.684163377353	 0.653223141078	 -0.000000000000	 -0.432850624699	 0.691957758605	 -0.000000000000	 12.387127792365	 2.343067701378
Res45+x+hManifolds:	 -0.659095059847	 0.687325631212	 0.000000000000	 -0.421234512413	 0.697616427003	 0.000000000000	 13.926468813711	 2.343067701378
Res45+x+hManifolds:	 -0.410099440875	 0.850089191205	 0.000000000000	 -0.154794004898	 0.801762596883	 0.000000000000	 11.933172469456	 2.343067701378
Res45+x+hManifolds:	 0.005940266705	 -0.959520228873	 0.000000000000	 -0.147086636731	 -0.800132103784	 -0.000000000000	 16.253615104575	 2.343067701378
Res45+x+hManifolds:	 0.935038138353	 0.006878652410	 0.000000000000	 0.810192078360	 -0.138744523098	 0.000000000000	 8.812318923966	 2.343067701378
Res45+x+hManifolds:	 0.106242566225	 0.946241982026	 -0.000000000000	 0.266352584444	 0.770004532401	 -0.000000000000	 7.795376512601	 2.343067701378
Res45+x+hManifolds:	 0.997275967405	 0.006827403984	 -0.000000000000	 -0.792453275253	 -0.292521958600	 0.000000000000	 6.677774170835	 2.343067701378
Res45+x+hManifolds:	 1.886069753026	 0.529268366313	 -0.000000000000	 0.323606608570	 -1.552626933274	 0.000000000000	 10.309091386664	 2.343067701378
Res45+x+hManifolds:	 0.312978441890	 0.897462478265	 0.000000000000	 -0.087142677001	 -0.810389649331	 -0.000000000000	 7.463825125883	 2.343067701378
Res45+x+hManifolds:	 0.953580053095	 0.140600667022	 -0.000000000000	 -0.774848070301	 -0.249995220870	 0.000000000000	 10.558342728399	 2.343067701378
Res45+x+hManifolds:	 0.074134174896	 -0.940250426623	 0.000000000000	 -0.148141366452	 -0.803057790328	 -0.000000000000	 11.811542115734	 2.343067701378
Res45+x+hManifolds:	 0.489845228880	 -0.807004523347	 0.000000000000	 0.232192887161	 -0.782647877404	 0.000000000000	 11.993432018480	 2.343067701378
Res45+x+hManifolds:	 0.885616611185	 -0.343794814335	 0.000000000000	 0.672241188767	 -0.461592376691	 0.000000000000	 13.366394265930	 2.343067701378
Res45+x+hManifolds:	 0.897579231948	 0.317586025414	 0.000000000000	 0.809400207203	 0.096408359062	 0.000000000000	 13.861416983957	 2.343067701378
Res45+x+hManifolds:	 0.065526232767	 0.280756976525	 -0.000000000000	 -2.105251530636	 0.492915982738	 0.000000000000	 7.779082503280	 2.343067701378
Res45+x+hManifolds:	 0.098885708563	 0.279635568917	 0.000000000000	 -1.996221941853	 0.707412501912	 0.000000000000	 8.007693176103	 2.343067701378
Res45+x+hManifolds:	 0.157882416114	 0.232071155252	 0.000000000000	 -1.821410830694	 1.240813929842	 0.000000000000	 7.577384455609	 2.343067701378
Res45+x+hManifolds:	 0.229772673552	 0.183679565053	 -0.000000000000	 -1.329325080484	 1.664505701750	 -0.000000000000	 7.937719865304	 2.343067701378
Res45+x+hManifolds:	 0.178370360265	 0.248261304322	 -0.000000000000	 -1.681270630013	 1.209414344246	 0.000000000000	 8.268300680507	 2.343067701378
Res45+x+hManifolds:	 0.244947770317	 -0.163982868059	 -0.000000000000	 1.182489077164	 1.767938026833	 0.000000000000	 7.925733121463	 2.343067701378
Res45+x+hManifolds:	 0.264157189183	 -0.169891904131	 0.000000000000	 1.097187520074	 1.707439190765	 0.000000000000	 8.496520401482	 2.343067701378
Res45+x+hManifolds:	 0.253558717320	 0.239724702723	 -0.000000000000	 -1.285975186725	 1.361406466919	 0.000000000000	 9.702615296245	 2.343067701378
Res45+x+hManifolds:	 0.276779499325	 0.124451492401	 0.000000000000	 -0.853199229572	 1.899088262567	 -0.000000000000	 8.199163799472	 2.343067701378
Res45+x+hManifolds:	 0.319658205021	 -0.151788205353	 0.000000000000	 0.793953221323	 1.673337173226	 0.000000000000	 9.864057572086	 2.343067701378
Res45+x+hManifolds:	 0.327404665071	 -0.096529128872	 0.000000000000	 0.538317711530	 1.827267000502	 0.000000000000	 9.404212404231	 2.343067701378
Res45+x+hManifolds:	 0.331284202759	 -0.108969963596	 0.000000000000	 0.584950728909	 1.779713698287	 0.000000000000	 9.673878114204	 2.343067701378
Res45+x+hManifolds:	 -1.011452352817	 -1.304376897967	 -0.000000000000	 -0.718283206025	 1.037854666588	 0.000000000000	 9.181570642350	 2.343067701378
Res45+x+hManifolds:	 -1.900545508289	 -0.545090506509	 0.000000000000	 -0.323804044829	 1.572533143186	 -0.000000000000	 10.498746040977	 2.343067701378
Res45+x+hManifolds:	 -0.113528338487	 0.929227002698	 -0.000000000000	 0.329356412634	 -0.749098334405	 0.000000000000	 6.730572630119	 2.343067701378
Res45+x+hManifolds:	 -0.340527063970	 -0.008489349563	 -0.000000000000	 0.047623080434	 -1.909137510954	 -0.000000000000	 9.383464295566	 2.343067701378
Res45+x+hManifolds:	 -0.160962701828	 -0.220113719514	 -0.000000000000	 1.817957844488	 -1.327717412607	 -0.000000000000	 7.362821465212	 2.343067701378
Res45+x+hManifolds:	 -0.041244014764	 -0.267729924220	 0.000000000000	 2.235123203515	 -0.342592121079	 -0.000000000000	 7.366451124943	 2.343067701378
Res45+x+hManifolds:	 -0.932727761872	 0.134546763990	 0.000000000000	 0.810951243513	 0.099467792956	 0.000000000000	 7.365388038191	 2.343067701378
Res45+x+hManifolds:	 -0.850769376256	 0.404596525759	 -0.000000000000	 0.804260364871	 -0.144145834762	 0.000000000000	 7.295887960898	 2.343067701378
Res45+x+hManifolds:	 -0.720306405948	 0.607158906647	 -0.000000000000	 0.741342407566	 -0.343470647803	 0.000000000000	 7.290371842048	 2.343067701378
Res45+x+hManifolds:	 -0.720531606876	 -0.631853672716	 0.000000000000	 0.496920868748	 0.644589016934	 -0.000000000000	 9.375174035462	 2.343067701378
Res45+x+hManifolds:	 -0.915059216914	 -0.290919040181	 0.000000000000	 -0.807592562250	 -0.099119435713	 -0.000000000000	 16.387301005686	 2.343067701378
Res45+x+hManifolds:	 -0.767453222600	 -0.578422046354	 0.000000000000	 -0.727470458859	 -0.364077175130	 0.000000000000	 16.702522259185	 2.343067701378
Res45+x+hManifolds:	 -0.680720515240	 -0.678760361678	 -0.000000000000	 -0.669760386501	 -0.461609391420	 0.000000000000	 16.813749454037	 2.343067701378
Res45+x+hManifolds:	 -0.295181209786	 -0.914853043019	 -0.000000000000	 -0.384479861972	 -0.716721738590	 0.000000000000	 16.847776014175	 2.343067701378
Res45+x+hManifolds:	 0.044137748630	 -0.310628263881	 0.000000000000	 2.011449825511	 0.287158352283	 -0.000000000000	 8.811043303962	 2.343067701378
Res45+x+hManifolds:	 1.886033505099	 0.529311544515	 0.000000000000	 0.323641519215	 -1.552594242868	 -0.000000000000	 10.308892275868	 2.343067701378
Res45+x+hManifolds:	 0.618218733299	 -0.739183727530	 0.000000000000	 0.408859752361	 -0.702576496319	 0.000000000000	 17.820352002513	 2.343067701378
Res45+x+hManifolds:	 1.039492208101	 -0.021296029279	 -0.000000000000	 0.765103091119	 -0.290942405564	 0.000000000000	 17.730736237276	 2.343067701378
Res45+x+hManifolds:	 0.025774232616	 -0.274200511477	 0.000000000000	 2.224555706311	 0.210793387141	 -0.000000000000	 7.236944947819	 2.343067701378
Res45+x+hManifolds:	 0.267363582309	 0.073195886430	 0.000000000000	 -0.586577606315	 2.144405686951	 -0.000000000000	 7.483016481544	 2.343067701378
Res45+x+hManifolds:	 0.272409215509	 0.248703893046	 -0.000000000000	 -1.207855658420	 1.324114144541	 0.000000000000	 10.500753709467	 2.343067701378
Res45+x+hManifolds:	 0.272952346693	 -0.040939330280	 0.000000000000	 0.330506149883	 2.205391243332	 -0.000000000000	 7.447186693432	 2.343067701378
Res45+x+hManifolds:	 0.288429783650	 0.205552776444	 0.000000000000	 -1.073614974954	 1.507727233330	 0.000000000000	 9.900930492187	 2.343067701378
Res45+x+hManifolds:	 0.290084561056	 0.027168449607	 0.000000000000	 -0.199850516328	 2.135564778434	 0.000000000000	 7.854127447967	 2.343067701378
Res45+x+hManifolds:	 0.292755275735	 -0.193234158084	 0.000000000000	 1.026782319457	 1.556873759433	 0.000000000000	 9.740922557416	 2.343067701378
Res45+x+hManifolds:	 0.828501522158	 -0.492248715295	 0.000000000000	 -0.758844381042	 0.291754369325	 -0.000000000000	 10.500683904548	 2.343067701378
Res45+x+hManifolds:	 0.918841419869	 0.178421711198	 -0.000000000000	 -0.724811924845	 -0.381634384122	 0.000000000000	 6.722288476928	 2.343067701378
Res45+x+hManifolds:	 0.945077120171	 -0.080212822126	 -0.000000000000	 -0.794735718249	 -0.192304568637	 0.000000000000	 6.762986586849	 2.343067701378
%%%%%%%%%%%%%%%%%%%%%%%%%%%%%%%%%%%%%%%%%%%%%%%%%%%%%%%%%%%%%%%%%%%%%
Res17+x+h:	 7.011583577132	 0.000000000000	 -0.000000000000	 0.000000000174	 -6.902215957345	 0.000000000000	 43.981049667607	 1.806962818639
