# Supplementary material for: Generating Planar Trajectories for Neptunian System Exploration Using Motion Primitives
Source: J Astronaut Sci. 2026 Feb 10;73(1):11. doi: 10.1007/s40295-025-00545-z (PMC12891113; doi:10.1007/s40295-025-00545-z)
Supplement: Supplementary file 4 — (txt 107 KB) [file 40295_2025_545_MOESM4_ESM.txt]

%%%%%%%%%%%%%%%%%%%%%%%%%%%%%%%%%%%%%%%%%%%%%%%%%%%%%%%%%%%%%%%%%%%%%%%%%%%%%%%%%%%%%%%%%%%%%%%%%%%%%%%%%%%%%%%%%%%%%%%%%%%%%%%%%%%%%%%%%%%%%%%%%%%%%%%%%%%%%%%%%%%%%%%%%%%%%%%%%%%%%%%%%%%%%
Data generated by Dr. Giuliana Miceli and Dr. Natasha Bosanac at the University of Colorado Boulder to supplement the following paper: Miceli, G.E., and Bosanac, N, `Generating Planar Trajectories for Neptunian System Exploration Using Motion Primitives', The Journal of the Astronautical Sciences, 2025.
Data in this file contains the initial state vectors, integration time, and Jacobi constants of motion primitives summarizing arcs that exist in the Neptune-Triton circular restricted three-body problem and used in the low-energy trajectory design scenario in Section 4.2: Low-Energy Transfer Design of the paper.
Email: giuliana.miceli@colorado.edu, natasha.bosanac@colorado.edu
Acknowledgments: this data was generated through work at the University of Colorado Boulder with funding from the Strategic University Research Partnership program at the Jet Propulsion Laboratory, California Institute of Technology, under a contract with the National Aeronautics and Space Administration (80NM0018D0004). 
%%%%%%%%%%%%%%%%%%%%%%%%%%%%%%%%%%%%%%%%%%%%%%%%%%%%%%%%%%%%%%%%%%%%%%%%%%%%%%%%%%%%%%%%%%%%%%%%%%%%%%%%%%%%%%%%%%%%%%%%%%%%%%%%%%%%%%%%%%%%%%%%%%%%%%%%%%%%%%%%%%%%%%%%%%%%%%%%%%%%%%%%%%%%%

System: Neptune-Triton CR3BP
Mass ratio: 2.089503183689124e-04

Primitive	x0	y0	z0	xdot0	ydot0	zdot0	Integration Time	Jacobi Constant
%%%%%%%%%%%%%%%%%%%%%%%%%%%%%%%%%%%%%%%%%%%%%%%%%%%%%%%%%%%%%%%%%%%%%%%%%%%%%%%%%%%%%%%%%%%%%%%%%%%%%%%%%%%%%%%%%%%%%%%%%%%%%%%%%%%%%%%%%%%%%%%%%%%%%%%%%%%%%%%%%%%%%%%%%%%%%%%%%%%%%%%%%%%%%
%%%%%%%%%%%%%%%%%%%%%%%%%%%%%%%%%%%%%%%%%%%%%%%%%%%%%%%%%%%%%%%%%%%%%
Res32-x+h:	 -0.901451717937	 -0.000000000000	 0.000000000000	 -0.000000000423	 -0.051900595659	 0.000000000000	 12.554472960470	 3.028835529717
%%%%%%%%%%%%%%%%%%%%%%%%%%%%%%%%%%%%%%%%%%%%%%%%%%%%%%%%%%%%%%%%%%%%%
DPO:	 1.018236356947	 -0.000000000000	 -0.000000000000	 -0.000000000000	 0.094629509354	 0.000000000000	 1.522062471575	 3.013873926461
DPO:	 1.028985613619	 0.000000000000	 0.000000000000	 -0.000000000000	 0.040195329373	 0.000000000000	 1.634978037991	 3.014371175305
DPO:	 1.019336701767	 -0.000000000000	 0.000000000000	 0.000000000000	 0.095134439112	 -0.000000000000	 1.955619445468	 3.012625720711
DPO:	 1.019089538845	 0.000000000000	 0.000000000000	 -0.000000000000	 0.104337222372	 -0.000000000000	 2.558921874199	 3.011035604084
DPO:	 1.009271703264	 -0.000000000000	 0.000000000000	 -0.000000000000	 0.198382618516	 -0.000000000000	 5.077947793418	 3.004155808609
DPO:	 1.005879313722	 0.000000000000	 -0.000000000000	 0.000000000000	 0.256995578474	 -0.000000000000	 6.410913929984	 3.001868612096
DPO:	 1.016304777393	 -0.000000000000	 -0.000000000000	 -0.000000000000	 0.128859845163	 -0.000000000000	 3.359222472154	 3.008674776768
DPO:	 1.004676477572	 0.000000000000	 -0.000000000000	 0.000000000012	 0.289504961848	 -0.000000000000	 7.065417702085	 3.000962711997
%%%%%%%%%%%%%%%%%%%%%%%%%%%%%%%%%%%%%%%%%%%%%%%%%%%%%%%%%%%%%%%%%%%%%
Res21+x+h:	 -0.422381198297	 0.000000000000	 -0.000000000000	 -0.000000000000	 -1.116798990950	 -0.000000000000	 2.375767706138	 3.667872679873
Res21+x+h:	 -0.571905075074	 0.000000000000	 -0.000000000000	 0.000000008636	 -0.810066747446	 -0.000000000000	 6.267545865946	 3.168764190030
Res21+x+h:	 -0.494889250931	 -0.000000000000	 -0.000000000000	 0.000000000000	 -1.072122399859	 0.000000000000	 6.278687833947	 3.137918984588
Res21+x+h:	 -0.344627392152	 0.000000000000	 0.000000000000	 -0.000000000001	 -1.709552222437	 -0.000000000000	 6.282265472104	 3.002186711319
Res21+x+h:	 -0.553283163195	 -0.000000000000	 0.000000000000	 0.000000015043	 -0.870823493378	 0.000000000000	 6.272470069813	 3.163453424462
Res21+x+h:	 -0.409241105002	 -0.000000000000	 0.000000000000	 -0.000000000000	 -1.407993564232	 -0.000000000000	 6.281434480179	 3.073898451678
%%%%%%%%%%%%%%%%%%%%%%%%%%%%%%%%%%%%%%%%%%%%%%%%%%%%%%%%%%%%%%%%%%%%%
Res31+x+h:	 0.834528861046	 0.000000000000	 -0.000000000000	 -0.000000032323	 -0.272752100958	 0.000000000000	 6.285562711468	 3.020034696252
%%%%%%%%%%%%%%%%%%%%%%%%%%%%%%%%%%%%%%%%%%%%%%%%%%%%%%%%%%%%%%%%%%%%%
Res43+x+h:	 -0.792639486296	 -0.000000000000	 -0.000000000000	 0.000000000000	 -0.333250768979	 0.000000000000	 15.402078897641	 3.040807590609
Res43+x+h:	 -0.597950460396	 -0.000000000000	 0.000000000000	 0.000000000000	 -0.828492541088	 0.000000000000	 12.795970900869	 3.016635194282
Res43+x+h:	 -0.603501155465	 -0.000000000000	 -0.000000000000	 0.000000000000	 -0.812257573381	 -0.000000000000	 12.785730262322	 3.019162345122
Res43+x+h:	 -0.716813429616	 -0.000000000000	 0.000000000000	 0.000000000000	 -0.540022937644	 -0.000000000000	 18.817525704645	 3.012796850854
%%%%%%%%%%%%%%%%%%%%%%%%%%%%%%%%%%%%%%%%%%%%%%%%%%%%%%%%%%%%%%%%%%%%%
Res43-x+h:	 -1.022345713632	 0.000000000000	 0.000000000000	 -0.000000000000	 0.157092765873	 -0.000000000000	 18.203528115680	 2.976995754154
%%%%%%%%%%%%%%%%%%%%%%%%%%%%%%%%%%%%%%%%%%%%%%%%%%%%%%%%%%%%%%%%%%%%%
Res32-x+h:	 -0.820920211862	 -0.000000000000	 0.000000000000	 -0.000000000000	 -0.240026970212	 0.000000000000	 12.515721167928	 3.052928013745
Res32-x+h:	 -0.880724117645	 0.000000000000	 0.000000000000	 -0.000000001337	 -0.099582624494	 -0.000000000000	 12.550099470914	 3.036903446772
Res32-x+h:	 -0.925033394133	 -0.000000000000	 0.000000000000	 -0.000003535798	 0.001786689533	 -0.000000000000	 12.557846095824	 3.018021426630
%%%%%%%%%%%%%%%%%%%%%%%%%%%%%%%%%%%%%%%%%%%%%%%%%%%%%%%%%%%%%%%%%%%%%
Res31-x+h:	 -0.507055422708	 -0.000000000000	 0.000000000000	 -0.000000000000	 -0.858856026001	 0.000000000000	 6.281482574188	 3.464892428615
%%%%%%%%%%%%%%%%%%%%%%%%%%%%%%%%%%%%%%%%%%%%%%%%%%%%%%%%%%%%%%%%%%%%%
L2LyapunovManifolds:	 0.227782638311	 1.019626091148	 -0.000000000000	 -0.043379424208	 0.009659442615	 0.000000000000	 21.270913433942	 3.003706759619
L2LyapunovManifolds:	 0.236038052167	 1.017629101303	 0.000000000000	 -0.042959980396	 0.009933833525	 0.000000000000	 23.601669290375	 3.003706759619
L2LyapunovManifolds:	 -0.576334559717	 -0.869006846039	 0.000000000000	 0.034038858426	 -0.022628376468	 0.000000000000	 30.062660612593	 3.003706759619
L2LyapunovManifolds:	 -0.244236632023	 -1.014541835453	 -0.000000000000	 0.040873046784	 -0.009888211803	 0.000000000000	 29.775736538238	 3.003706759619
L2LyapunovManifolds:	 -0.836993124992	 -0.623615005901	 0.000000000000	 0.026705929228	 -0.035904137116	 0.000000000000	 14.337788018593	 3.003706759619
L2LyapunovManifolds:	 0.969729962613	 -0.029208490678	 0.000000000000	 0.069647106410	 0.057120789180	 -0.000000000000	 4.343528231598	 3.003706759619
L2LyapunovManifolds:	 1.018102063134	 -0.057222530968	 -0.000000000000	 -0.047004892734	 0.037132221379	 0.000000000000	 4.587043732749	 3.003706759619
L2LyapunovManifolds:	 1.038229316098	 -0.035068850710	 -0.000000000000	 -0.069761997431	 0.055476348734	 0.000000000000	 4.666079443708	 3.003706759619
L2LyapunovManifolds:	 -1.036193056391	 -0.102293226738	 -0.000000000000	 0.003729861332	 -0.037837566573	 0.000000000000	 13.069685951636	 3.003706759619
L2LyapunovManifolds:	 0.997986659994	 0.273327522915	 0.000000000000	 -0.005726420620	 0.023422120282	 0.000000000000	 28.732916675925	 3.003706759619
L2LyapunovManifolds:	 0.041273119026	 1.046595846552	 0.000000000000	 0.028835069300	 -0.043378292346	 0.000000000000	 11.746433862608	 3.003706759619
L2LyapunovManifolds:	 1.008079789896	 0.088433935541	 0.000000000000	 0.015387675955	 0.019162717494	 -0.000000000000	 5.304871118481	 3.003706759619
L2LyapunovManifolds:	 0.980616566375	 0.372117163251	 0.000000000000	 0.020362537561	 -0.056413883311	 0.000000000000	 8.619269487126	 3.003706759619
L2LyapunovManifolds:	 0.805837183602	 -0.434461312083	 -0.000000000000	 0.036756699058	 0.132918014676	 0.000000000000	 6.471573025595	 3.003706759619
L2LyapunovManifolds:	 0.048954432878	 1.035380362870	 0.000000000000	 0.008917923394	 -0.000412104165	 0.000000000000	 12.086341269061	 3.003706759619
L2LyapunovManifolds:	 -0.425521402095	 -0.945215240078	 0.000000000000	 0.013335280075	 -0.006023825956	 0.000000000000	 21.083968339503	 3.003706759619
L2LyapunovManifolds:	 1.026558265104	 0.168609219280	 0.000000000000	 -0.031261338493	 -0.041601490874	 0.000000000000	 5.030762203681	 3.003706759619
L2LyapunovManifolds:	 0.523102105447	 0.926797465181	 -0.000000000000	 0.039033624589	 -0.080472030959	 -0.000000000000	 8.415974313584	 3.003706759619
L2LyapunovManifolds:	 0.640517014981	 0.881711324406	 0.000000000000	 0.127271028317	 -0.053010512085	 -0.000000000000	 10.331816532178	 3.003706759619
L2LyapunovManifolds:	 1.016210463993	 0.004280285221	 0.000000000000	 -0.033893498188	 0.140492294679	 0.000000000000	 4.286109659632	 3.003706759619
L2LyapunovManifolds:	 1.019384595587	 0.011975724831	 0.000000000000	 -0.057342965252	 0.107297036608	 0.000000000000	 4.733410515826	 3.003706759619
L2LyapunovManifolds:	 1.049150319208	 0.016158954534	 -0.000000000000	 -0.099912818688	 0.025204877891	 0.000000000000	 5.529580154490	 3.003706759619
L2LyapunovManifolds:	 0.057634598756	 1.045834655432	 0.000000000000	 0.032715180946	 0.040529537831	 0.000000000000	 12.459284711865	 3.003706759619
L2LyapunovManifolds:	 -0.599820459900	 0.845166329626	 0.000000000000	 -0.012207430323	 -0.008685772709	 0.000000000000	 13.581219608002	 3.003706759619
L2LyapunovManifolds:	 0.543132992346	 0.886027362054	 -0.000000000000	 0.021109933230	 -0.012945988312	 0.000000000000	 8.394887594720	 3.003706759619
L2LyapunovManifolds:	 1.002148585050	 0.401561310881	 -0.000000000000	 0.011837702839	 -0.120630227091	 0.000000000000	 7.538500326624	 3.003706759619
L2LyapunovManifolds:	 1.014287868031	 0.151786213863	 0.000000000000	 0.000329947142	 -0.012819080251	 0.000000000000	 5.164897593593	 3.003706759619
L2LyapunovManifolds:	 -0.928403213891	 0.545356934244	 -0.000000000000	 0.090052704604	 0.071681094248	 -0.000000000000	 8.566580116345	 3.003706759619
L2LyapunovManifolds:	 0.350256112859	 0.979340289623	 0.000000000000	 0.026879815050	 -0.009597881016	 0.000000000000	 8.397629762252	 3.003706759619
L2LyapunovManifolds:	 -0.961533633567	 0.396231667856	 -0.000000000000	 0.012779825375	 0.031066814391	 0.000000000000	 8.456003111030	 3.003706759619
L2LyapunovManifolds:	 0.404579366701	 0.988151908877	 0.000000000000	 0.095313587615	 0.015335115901	 -0.000000000000	 10.052057651185	 3.003706759619
L2LyapunovManifolds:	 0.483705257157	 0.931848610194	 0.000000000000	 0.051368079286	 -0.026657318835	 0.000000000000	 11.379721501630	 3.003706759619
L2LyapunovManifolds:	 -1.008960796828	 0.267008482083	 0.000000000000	 -0.030447310317	 0.033321490316	 0.000000000000	 15.243122258796	 3.003706759619
L2LyapunovManifolds:	 -0.545004555852	 0.910188824765	 -0.000000000000	 0.032706715812	 0.077125191163	 0.000000000000	 13.364922671790	 3.003706759619
L2LyapunovManifolds:	 -1.059719787611	 -0.094728002152	 0.000000000000	 -0.054430308889	 0.072688792315	 -0.000000000000	 12.569147786459	 3.003706759619
L2LyapunovManifolds:	 0.676842673748	 -0.620027231799	 0.000000000000	 0.056884649901	 0.119408938383	 0.000000000000	 6.739245422004	 3.003706759619
L2LyapunovManifolds:	 0.008276748511	 -0.959113796388	 0.000000000000	 0.036122191688	 0.000362636736	 -0.000000000000	 6.646254447524	 3.003706759619
L2LyapunovManifolds:	 0.038018387254	 -0.920802227690	 0.000000000000	 0.115492688430	 0.047822001288	 0.000000000000	 8.909227035756	 3.003706759619
L2LyapunovManifolds:	 -0.139218284875	 -0.926048498873	 -0.000000000000	 0.093138539915	 -0.013771260305	 -0.000000000000	 15.800055744011	 3.003706759619
L2LyapunovManifolds:	 0.512462587108	 -0.764426483323	 -0.000000000000	 0.123333705405	 0.031093941841	 -0.000000000000	 7.238329339735	 3.003706759619
L2LyapunovManifolds:	 0.620222077050	 -0.725759483132	 -0.000000000000	 0.037479720784	 0.031963006481	 0.000000000000	 7.782971068579	 3.003706759619
L2LyapunovManifolds:	 0.441746891925	 -0.824326373104	 -0.000000000000	 0.084561842444	 0.045349439897	 -0.000000000000	 10.960999572948	 3.003706759619
L2LyapunovManifolds:	 0.915848373092	 -0.204129856617	 -0.000000000000	 0.055389821708	 0.078249394379	 -0.000000000000	 4.594764601947	 3.003706759619
L2LyapunovManifolds:	 -0.147358656286	 -0.909996848630	 -0.000000000000	 0.108987957763	 -0.060686553637	 -0.000000000000	 6.893654355267	 3.003706759619
L2LyapunovManifolds:	 -0.688270208820	 -0.666984782606	 -0.000000000000	 0.029140867749	 -0.029991405816	 0.000000000000	 6.892992544501	 3.003706759619
L2LyapunovManifolds:	 -0.686694497052	 -0.622989237500	 -0.000000000000	 0.104209254358	 -0.048125504682	 0.000000000000	 8.519724677521	 3.003706759619
L2LyapunovManifolds:	 -0.923571458073	 -0.170026435578	 -0.000000000000	 0.016385799106	 -0.088729330099	 -0.000000000000	 22.636881148534	 3.003706759619
L2LyapunovManifolds:	 -0.656657866600	 -0.669999216859	 -0.000000000000	 0.065591065199	 -0.064016706471	 -0.000000000000	 21.079017178085	 3.003706759619
L2LyapunovManifolds:	 -0.952730151969	 -0.100017898693	 -0.000000000000	 0.004654317611	 -0.044245557578	 0.000000000000	 6.999171137761	 3.003706759619
L2LyapunovManifolds:	 -0.804781909367	 -0.186291297708	 -0.000000000000	 0.071302238820	 -0.308276821417	 0.000000000000	 5.325827611837	 3.003706759619
L2LyapunovManifolds:	 -0.778861753619	 -0.503332179611	 0.000000000000	 0.019971786847	 -0.112877370174	 -0.000000000000	 6.768399818599	 3.003706759619
L2LyapunovManifolds:	 -0.688270205911	 0.666984785446	 -0.000000000000	 -0.029140868111	 -0.029991405933	 -0.000000000000	 6.855046072835	 3.003706759619
L2LyapunovManifolds:	 -0.925119534603	 0.046374913178	 -0.000000000000	 -0.047790238581	 -0.106911539418	 -0.000000000000	 6.855046062245	 3.003706759619
L2LyapunovManifolds:	 -0.810819212213	 0.440627282422	 0.000000000000	 -0.021978922119	 -0.121999490017	 0.000000000000	 8.268740159298	 3.003706759619
L2LyapunovManifolds:	 0.615618704636	 0.836297471131	 -0.000000000000	 -0.016906006306	 0.012460658987	 0.000000000000	 26.315744342018	 3.003706759619
L2LyapunovManifolds:	 0.994515496038	 -0.045795217312	 -0.000000000000	 -0.067409317225	 -0.005743765658	 0.000000000000	 3.567280912582	 3.003706759619
L2LyapunovManifolds:	 -0.223372503212	 -0.931469973740	 -0.000000000000	 -0.040269034664	 0.009596063056	 -0.000000000000	 7.333302979665	 3.003706759619
L2LyapunovManifolds:	 0.592111287423	 -0.488684980514	 0.000000000000	 0.277202959406	 0.336912445554	 0.000000000000	 6.538391492810	 3.003706759619
L2LyapunovManifolds:	 0.997457906097	 0.047224385751	 0.000000000000	 0.065580634928	 -0.000209705515	 0.000000000000	 3.886686525064	 3.003706759619
L2LyapunovManifolds:	 0.988751370614	 0.001107444083	 0.000000000000	 -0.017727256921	 -0.182145154422	 -0.000000000000	 3.825319757035	 3.003706759619
L2LyapunovManifolds:	 0.997260701132	 0.006305101990	 0.000000000000	 0.221247345214	 0.089650778369	 0.000000000000	 3.475658649112	 3.003706759619
L2LyapunovManifolds:	 1.006332478542	 0.067143004899	 0.000000000000	 0.039172857092	 0.018666017952	 -0.000000000000	 3.889276105333	 3.003706759619
L2LyapunovManifolds:	 0.991913640041	 0.029447839215	 0.000000000000	 0.095218628192	 -0.016344834711	 0.000000000000	 2.415255564275	 3.003706759619
L2LyapunovManifolds:	 1.007248736927	 0.010670314224	 0.000000000000	 0.132013299732	 -0.101488210697	 -0.000000000000	 2.578819292871	 3.003706759619
L2LyapunovManifolds:	 0.997583086480	 -0.077151259828	 0.000000000000	 -0.029437219313	 0.002896067710	 0.000000000000	 5.149788248394	 3.003706759619
L2LyapunovManifolds:	 0.556692964573	 -0.446963369946	 -0.000000000000	 0.346253636601	 0.432382521592	 0.000000000000	 5.431323562979	 3.003706759619
L2LyapunovManifolds:	 1.011841637893	 0.000433239792	 -0.000000000000	 -0.006062261435	 0.174669224781	 0.000000000000	 5.340418179153	 3.003706759619
L2LyapunovManifolds:	 -0.302259527663	 -0.691215804499	 0.000000000000	 0.426298317528	 -0.186525880083	 -0.000000000000	 10.235159417053	 3.003706759619
L2LyapunovManifolds:	 -0.493522021801	 0.467929494374	 -0.000000000000	 -0.435095998084	 -0.458915587011	 -0.000000000000	 9.335417728317	 3.003706759619
L2LyapunovManifolds:	 -0.168258684403	 -0.614487043738	 0.000000000000	 0.709642053237	 -0.194240584256	 0.000000000000	 8.935037761141	 3.003706759619
L2LyapunovManifolds:	 1.008666534541	 -0.036757382442	 -0.000000000000	 -0.080207192138	 0.018646039618	 -0.000000000000	 3.567280928706	 3.003706759619
L2LyapunovManifolds:	 1.008234244257	 -0.032377871379	 -0.000000000000	 -0.088404272439	 0.019267663618	 -0.000000000000	 2.415255562621	 3.003706759619
L2LyapunovManifolds:	 1.028667834528	 0.295343549033	 0.000000000000	 -0.008549693737	 -0.105050092097	 -0.000000000000	 7.364254784942	 3.003706759619
L2LyapunovManifolds:	 0.850884218672	 0.631160277207	 -0.000000000000	 0.047514042028	 -0.064670456536	 -0.000000000000	 8.857141622467	 3.003706759619
L2LyapunovManifolds:	 0.998739233543	 0.004893112228	 0.000000000000	 0.274678810969	 0.059252410976	 -0.000000000000	 3.778992187493	 3.003706759619
L2LyapunovManifolds:	 0.997436558828	 -0.043563846767	 -0.000000000000	 -0.071009545018	 -0.000539908604	 0.000000000000	 3.039031838458	 3.003706759619
L2LyapunovManifolds:	 0.991044208179	 -0.057162942244	 -0.000000000000	 -0.051984419433	 -0.011588791136	 0.000000000000	 3.475658614179	 3.003706759619
L2LyapunovManifolds:	 0.995153710458	 -0.026985860912	 -0.000000000000	 -0.102333316950	 -0.017395924173	 -0.000000000000	 4.098889840643	 3.003706759619
L2LyapunovManifolds:	 1.006456275458	 -0.008670280869	 -0.000000000000	 -0.143023517999	 -0.115536841241	 -0.000000000000	 3.889276117530	 3.003706759619
L2LyapunovManifolds:	 0.644558943080	 0.028973863304	 0.000000000000	 -0.031475690852	 0.714764069871	 0.000000000000	 9.013051443015	 3.003706759619
L2LyapunovManifolds:	 0.183570565634	 -1.022132352191	 -0.000000000000	 0.021465013676	 0.003836191087	 0.000000000000	 18.626255470367	 3.003706759619
L2LyapunovManifolds:	 0.391675706406	 -0.511358872335	 0.000000000000	 0.569740510642	 0.436848165535	 0.000000000000	 5.929190499138	 3.003706759619
L2LyapunovManifolds:	 1.004072992176	 0.061859073240	 -0.000000000000	 0.046016418306	 0.013950435558	 0.000000000000	 5.108851346954	 3.003706759619
L2LyapunovManifolds:	 1.017038602164	 0.200580733548	 -0.000000000000	 0.005094279175	 -0.038585540592	 -0.000000000000	 6.737302895704	 3.003706759619
L2LyapunovManifolds:	 0.573773747342	 -0.488410789534	 0.000000000000	 0.302074065322	 0.355834018227	 -0.000000000000	 8.424347781528	 3.003706759619
L2LyapunovManifolds:	 0.997260701259	 -0.006305101906	 0.000000000000	 -0.221247348559	 0.089650776377	 -0.000000000000	 3.985669703898	 3.003706759619
L2LyapunovManifolds:	 1.004879981091	 -0.002544514326	 -0.000000000000	 0.117051576094	 0.235124615643	 -0.000000000000	 4.460989945989	 3.003706759619
L2LyapunovManifolds:	 0.976851057790	 0.054343289649	 0.000000000000	 0.051710882747	 -0.035586979219	 -0.000000000000	 4.236894424511	 3.003706759619
L2LyapunovManifolds:	 1.027881518271	 0.032664804497	 0.000000000000	 -0.058736709644	 -0.064167120729	 -0.000000000000	 3.843371141258	 3.003706759619
L2LyapunovManifolds:	 -0.581332125364	 -0.280155095625	 0.000000000000	 0.310803264833	 -0.644901338721	 0.000000000000	 8.069282488373	 3.003706759619
L2LyapunovManifolds:	 -0.553459940224	 -0.344498720770	 -0.000000000000	 0.369770177247	 -0.594042727509	 0.000000000000	 7.005174524728	 3.003706759619
L2LyapunovManifolds:	 1.020968283163	 -0.022239862512	 -0.000000000000	 0.039767578382	 -0.094027419285	 0.000000000000	 5.428100378736	 3.003706759619
L2LyapunovManifolds:	 0.951472501541	 -0.016612700108	 -0.000000000000	 0.101066397761	 -0.024862575401	 -0.000000000000	 6.379928125580	 3.003706759619
L2LyapunovManifolds:	 0.987831081601	 -0.001633059226	 -0.000000000000	 0.022769699364	 -0.173181555223	 -0.000000000000	 5.918764965314	 3.003706759619
L2LyapunovManifolds:	 1.008769420151	 0.042518096536	 -0.000000000000	 0.070691838347	 0.019176815307	 0.000000000000	 4.764588300482	 3.003706759619
L2LyapunovManifolds:	 0.989837732892	 0.000231153638	 -0.000000000000	 0.004352944809	 0.194196907299	 -0.000000000000	 5.614923226991	 3.003706759619
L2LyapunovManifolds:	 0.695476663926	 0.840161663328	 -0.000000000000	 0.124195482729	 -0.063444260723	 0.000000000000	 10.352314264337	 3.003706759619
L2LyapunovManifolds:	 0.216068713910	 -0.939420479515	 -0.000000000000	 -0.009590496389	 -0.002216371160	 0.000000000000	 8.582025781607	 3.003706759619
L2LyapunovManifolds:	 -0.893536503181	 -0.364246657742	 -0.000000000000	 -0.006241847827	 0.015280618380	 0.000000000000	 10.904242324773	 3.003706759619
L2LyapunovManifolds:	 0.086601323598	 0.956400161234	 0.000000000000	 0.031310877218	 -0.002873923260	 -0.000000000000	 9.335781479492	 3.003706759619
L2LyapunovManifolds:	 -0.079915352689	 -0.955957431958	 0.000000000000	 -0.035897393352	 0.002950798922	 -0.000000000000	 6.187345314859	 3.003706759619
L2LyapunovManifolds:	 -0.868564981643	 0.405501475904	 -0.000000000000	 0.017918021023	 0.038306709787	 -0.000000000000	 8.654739445880	 3.003706759619
L2LyapunovManifolds:	 -0.872347248806	 -0.396471909216	 -0.000000000000	 -0.017966111693	 0.039456062033	 -0.000000000000	 8.972895381271	 3.003706759619
L2LyapunovManifolds:	 0.424678648515	 0.865195712309	 -0.000000000000	 0.008650686378	 -0.004250210698	 0.000000000000	 10.016159104409	 3.003706759619
L2LyapunovManifolds:	 0.619363643555	 -0.729665834355	 0.000000000000	 -0.031987331335	 -0.027105250932	 0.000000000000	 8.972895680712	 3.003706759619
L2LyapunovManifolds:	 0.704868464634	 0.773368769519	 0.000000000000	 0.036222205788	 -0.033103424202	 -0.000000000000	 7.871651844795	 3.003706759619
L2LyapunovManifolds:	 -0.768489826857	 0.583828635978	 0.000000000000	 -0.008181507015	 -0.010743934143	 -0.000000000000	 5.336340197832	 3.003706759619
L2LyapunovManifolds:	 -0.037885675172	 0.962672116171	 0.000000000000	 -0.016984223200	 -0.000643859198	 -0.000000000000	 5.345207499240	 3.003706759619
L2LyapunovManifolds:	 -0.924407640618	 -0.278535368399	 0.000000000000	 0.003759325272	 -0.012451444050	 -0.000000000000	 5.333608793362	 3.003706759619
L2LyapunovManifolds:	 -0.313618237601	 -0.911704799449	 0.000000000000	 0.014073984852	 -0.004816539692	 -0.000000000000	 5.329543277302	 3.003706759619
L2LyapunovManifolds:	 0.574183992604	 -0.750274461511	 0.000000000000	 0.011497992657	 0.073653213758	 0.000000000000	 5.056051659636	 3.003706759619
L2LyapunovManifolds:	 0.707616902712	 -0.645683573943	 0.000000000000	 0.026818575712	 0.029263329035	 -0.000000000000	 5.834693603237	 3.003706759619
L2LyapunovManifolds:	 0.476019569760	 0.792872014286	 0.000000000000	 -0.117062996678	 0.014646189245	 0.000000000000	 8.654930875636	 3.003706759619
L2LyapunovManifolds:	 0.569130592118	 -0.776794638645	 -0.000000000000	 0.013541618781	 0.009911761495	 0.000000000000	 4.947178899043	 3.003706759619
L2LyapunovManifolds:	 0.542331034146	 -0.773596869192	 -0.000000000000	 0.073688386496	 -0.011302478229	 0.000000000000	 5.344414598080	 3.003706759619
L2LyapunovManifolds:	 0.597144928842	 0.898742597448	 0.000000000000	 0.066526843201	 -0.097627797225	 -0.000000000000	 8.005857328447	 3.003706759619
L2LyapunovManifolds:	 -0.816211956473	 0.147297238961	 -0.000000000000	 -0.054954455850	 -0.304773955386	 0.000000000000	 5.344559166447	 3.003706759619
L2LyapunovManifolds:	 -0.307311519735	 0.765522654610	 -0.000000000000	 -0.295265923712	 -0.118749447272	 0.000000000000	 5.325827612183	 3.003706759619
L2LyapunovManifolds:	 -0.016954447425	 0.944890763248	 0.000000000000	 -0.055228896736	 0.050223149542	 -0.000000000000	 5.386002685501	 3.003706759619
L2LyapunovManifolds:	 -0.747500790164	 0.586208031307	 0.000000000000	 -0.064774437512	 -0.005382543814	 -0.000000000000	 5.346128619623	 3.003706759619
L2LyapunovManifolds:	 -0.057420656020	 0.943342731023	 -0.000000000000	 -0.051252282649	 -0.054255969639	 -0.000000000000	 5.304269521541	 3.003706759619
L2LyapunovManifolds:	 -0.765198718527	 0.562952998643	 -0.000000000000	 0.012041617423	 -0.063868358992	 -0.000000000000	 5.326190317991	 3.003706759619
L2LyapunovManifolds:	 -0.914277319642	 -0.260979271655	 0.000000000000	 -0.033322587242	 -0.054016804894	 -0.000000000000	 5.297140927702	 3.003706759619
L2LyapunovManifolds:	 -0.906259044563	 -0.287550900843	 -0.000000000000	 0.057647744672	 -0.026554794346	 -0.000000000000	 5.369817533086	 3.003706759619
L2LyapunovManifolds:	 -0.317895012097	 -0.892415417293	 -0.000000000000	 0.029863374656	 -0.063284502054	 0.000000000000	 5.304437178530	 3.003706759619
L2LyapunovManifolds:	 -0.285174071343	 -0.903359798019	 0.000000000000	 0.061915810972	 0.032627372529	 0.000000000000	 5.361674050859	 3.003706759619
L2LyapunovManifolds:	 0.628958640222	 -0.677625136055	 0.000000000000	 0.111781854066	 0.039612865392	 0.000000000000	 6.279689953482	 3.003706759619
L2LyapunovManifolds:	 0.476019575594	 -0.792872015747	 0.000000000000	 0.117062988866	 0.014646180774	 -0.000000000000	 6.905522573029	 3.003706759619
L2LyapunovManifolds:	 0.418996143451	 1.002923154189	 0.000000000000	 0.103800905053	 -0.082578212084	 -0.000000000000	 9.002583908067	 3.003706759619
L2LyapunovManifolds:	 -0.941223863112	 0.532100975382	 -0.000000000000	 0.026247704652	 0.120561145465	 0.000000000000	 10.977799683552	 3.003706759619
L2LyapunovManifolds:	 -0.230159408426	 1.059672970468	 -0.000000000000	 0.112519644616	 0.061902390845	 0.000000000000	 11.334317875415	 3.003706759619
L2LyapunovManifolds:	 -0.473419426648	 0.975216815739	 0.000000000000	 0.126289475961	 0.021219598466	 -0.000000000000	 8.791140159027	 3.003706759619
L2LyapunovManifolds:	 -0.341843945533	 0.989077565623	 -0.000000000000	 0.047797628405	 0.016592560977	 -0.000000000000	 8.828912083111	 3.003706759619
L2LyapunovManifolds:	 1.007905882753	 -0.069654517843	 -0.000000000000	 -0.035757046644	 0.021651578209	 -0.000000000000	 21.270913434663	 3.003706759619
L2LyapunovManifolds:	 1.008348826901	 0.065349993069	 0.000000000000	 0.040598405082	 0.022137706133	 0.000000000000	 23.601669289745	 3.003706759619
L2LyapunovManifolds:	 1.007776456982	 -0.076805734568	 -0.000000000000	 -0.027737077499	 0.021342237437	 -0.000000000000	 30.062660611947	 3.003706759619
L2LyapunovManifolds:	 1.018913634325	 -0.010337888931	 -0.000000000000	 0.054163378523	 0.113301480628	 0.000000000000	 29.775736539734	 3.003706759619
L2LyapunovManifolds:	 1.012489261185	 -0.000046049548	 -0.000000000000	 0.000591731884	 0.169843270525	 0.000000000000	 14.337788017725	 3.003706759619
L2LyapunovManifolds:	 1.012410487635	 0.000015469797	 0.000000000000	 -0.000200841105	 0.170431097440	 0.000000000000	 4.343528229750	 3.003706759619
L2LyapunovManifolds:	 1.003305817002	 0.028743932601	 0.000000000000	 -0.037289927311	 0.092436459201	 0.000000000000	 4.587043733361	 3.003706759619
L2LyapunovManifolds:	 1.012450323219	 -0.000015524767	 -0.000000000000	 0.000200508323	 0.170133875361	 0.000000000000	 4.666079443707	 3.003706759619
L2LyapunovManifolds:	 1.008142697073	 0.065529014075	 0.000000000000	 0.040458506581	 0.021788200465	 0.000000000000	 13.069685950084	 3.003706759619
L2LyapunovManifolds:	 1.008740456474	 0.065012033305	 0.000000000000	 0.040861320394	 0.022798161505	 0.000000000000	 28.732916674526	 3.003706759619
L2LyapunovManifolds:	 1.009223918814	 0.064598438424	 0.000000000000	 0.041181381097	 0.023607026774	 0.000000000000	 11.746433862651	 3.003706759619
L2LyapunovManifolds:	 1.046212178516	 -0.042741844637	 0.000000000000	 -0.043778592592	 -0.081677046255	 -0.000000000000	 5.304871118887	 3.003706759619
L2LyapunovManifolds:	 1.015586852315	 0.067406013644	 0.000000000000	 0.049578506115	 -0.000437774875	 -0.000000000000	 8.619269474897	 3.003706759619
L2LyapunovManifolds:	 1.007905588247	 0.065736020179	 0.000000000000	 0.040296219039	 0.021384633899	 -0.000000000000	 6.471573028534	 3.003706759619
L2LyapunovManifolds:	 1.012562762864	 -0.000104281172	 -0.000000000000	 0.001327220721	 0.169294407158	 0.000000000000	 21.083968338904	 3.003706759619
L2LyapunovManifolds:	 1.012646610929	 -0.000171702403	 -0.000000000000	 0.002161589530	 0.168667796731	 0.000000000000	 12.086341268997	 3.003706759619
L2LyapunovManifolds:	 1.012744488420	 -0.000251763445	 -0.000000000000	 0.003129434874	 0.167935602121	 0.000000000000	 5.030762176254	 3.003706759619
L2LyapunovManifolds:	 1.012974214489	 -0.000445530282	 -0.000000000000	 0.005375559696	 0.166213321892	 0.000000000000	 10.331816533277	 3.003706759619
L2LyapunovManifolds:	 1.014256444389	 -0.001692635365	 -0.000000000000	 0.017316603913	 0.156439590845	 0.000000000000	 8.415974313729	 3.003706759619
L2LyapunovManifolds:	 0.999017177434	 -0.049533847780	 -0.000000000000	 -0.004111484940	 0.062268328638	 0.000000000000	 4.733410516195	 3.003706759619
L2LyapunovManifolds:	 1.008486890339	 -0.016710557242	 -0.000000000000	 0.051071527353	 0.123556402917	 0.000000000000	 4.286109659797	 3.003706759619
L2LyapunovManifolds:	 1.008029997800	 -0.065652346658	 -0.000000000000	 -0.040352184313	 0.021598891652	 -0.000000000000	 5.529580154624	 3.003706759619
L2LyapunovManifolds:	 1.008027657389	 -0.065721488725	 -0.000000000000	 -0.040271928044	 0.021600976753	 -0.000000000000	 12.459284711361	 3.003706759619
L2LyapunovManifolds:	 1.008028904231	 -0.065684630847	 -0.000000000000	 -0.040314706242	 0.021599869960	 -0.000000000000	 13.581219608447	 3.003706759619
L2LyapunovManifolds:	 1.008003555354	 -0.066442057428	 -0.000000000000	 -0.039437735786	 0.021620327203	 -0.000000000000	 8.394887592276	 3.003706759619
L2LyapunovManifolds:	 1.008022773772	 -0.065865911237	 -0.000000000000	 -0.040104444999	 0.021605201431	 -0.000000000000	 7.538500302463	 3.003706759619
L2LyapunovManifolds:	 1.008026195991	 -0.065764572803	 -0.000000000000	 -0.040221956384	 0.021602255250	 -0.000000000000	 5.164897585346	 3.003706759619
L2LyapunovManifolds:	 -0.065973400115	 -1.042454039536	 0.000000000000	 -0.044402287633	 0.002863895951	 0.000000000000	 8.566580119405	 3.003706759619
L2LyapunovManifolds:	 1.028647299433	 -0.134305798590	 -0.000000000000	 -0.032749396109	 -0.039570102773	 -0.000000000000	 8.397629750908	 3.003706759619
L2LyapunovManifolds:	 -0.192354389098	 -1.055809870990	 -0.000000000000	 -0.086870268091	 0.063435732098	 0.000000000000	 8.440421983278	 3.003706759619
L2LyapunovManifolds:	 1.009763461532	 0.064141007042	 0.000000000000	 0.041533707615	 0.024501191201	 0.000000000000	 10.052057667020	 3.003706759619
L2LyapunovManifolds:	 1.011028384128	 0.063082080991	 0.000000000000	 0.042345758362	 0.026561632769	 0.000000000000	 11.379721491410	 3.003706759619
L2LyapunovManifolds:	 1.011204892251	 -0.114689129729	 -0.000000000000	 -0.001131005071	 0.005842851627	 0.000000000000	 15.243122257764	 3.003706759619
L2LyapunovManifolds:	 1.017958944741	 0.057343706223	 0.000000000000	 0.046902777560	 0.036934683837	 0.000000000000	 13.364922665500	 3.003706759619
L2LyapunovManifolds:	 0.306725665539	 -1.021927185682	 0.000000000000	 -0.062670740970	 -0.071394414897	 0.000000000000	 12.814169772556	 3.003706759619
L2LyapunovManifolds:	 1.008620890378	 0.002042328787	 0.000000000000	 -0.045355105375	 0.199358574550	 0.000000000000	 6.739245418497	 3.003706759619
L2LyapunovManifolds:	 0.715469822662	 0.589572155919	 0.000000000000	 -0.027891482835	 0.110056776289	 0.000000000000	 6.646254445538	 3.003706759619
L2LyapunovManifolds:	 0.933418884524	 0.167895943471	 -0.000000000000	 -0.050257875050	 0.058841007560	 0.000000000000	 8.909227018363	 3.003706759619
L2LyapunovManifolds:	 0.965435031939	 0.128385546131	 -0.000000000000	 -0.007883940528	 0.024176641013	 -0.000000000000	 7.238329348565	 3.003706759619
L2LyapunovManifolds:	 1.007189119329	 0.002400317800	 0.000000000000	 -0.067893113825	 0.211522957569	 0.000000000000	 15.800055770003	 3.003706759619
L2LyapunovManifolds:	 0.976211422759	 0.040888811438	 0.000000000000	 -0.041237916757	 0.064683045812	 0.000000000000	 7.782971069426	 3.003706759619
L2LyapunovManifolds:	 1.008092294408	 -0.063871680657	 -0.000000000000	 -0.042430660883	 0.021531892953	 -0.000000000000	 4.594764606539	 3.003706759619
L2LyapunovManifolds:	 1.008116454747	 -0.063203140396	 -0.000000000000	 -0.043217600269	 0.021500265229	 0.000000000000	 10.960999598887	 3.003706759619
L2LyapunovManifolds:	 0.612198831959	 0.734256436604	 -0.000000000000	 -0.034845953466	 0.028999291696	 -0.000000000000	 6.893654366115	 3.003706759619
L2LyapunovManifolds:	 0.038018390980	 0.920802227296	 0.000000000000	 -0.115492688866	 0.047822001503	 -0.000000000000	 6.892992555227	 3.003706759619
L2LyapunovManifolds:	 0.849601968527	 0.397416696585	 -0.000000000000	 -0.040339675798	 0.082650740919	 0.000000000000	 22.636881149831	 3.003706759619
L2LyapunovManifolds:	 0.971938796856	 0.032968245197	 0.000000000000	 -0.061016357475	 0.060777622749	 0.000000000000	 21.079017204483	 3.003706759619
L2LyapunovManifolds:	 -0.553823214623	 0.736971484123	 0.000000000000	 -0.118848658686	 -0.040001264490	 -0.000000000000	 6.999171142231	 3.003706759619
L2LyapunovManifolds:	 -0.153538303813	 0.945522125018	 -0.000000000000	 -0.040483694198	 -0.006508808370	 0.000000000000	 6.768400399017	 3.003706759619
L2LyapunovManifolds:	 -0.701204724075	 0.598866658697	 -0.000000000000	 -0.047663174357	 -0.115704164074	 0.000000000000	 8.268740152735	 3.003706759619
L2LyapunovManifolds:	 1.016720182071	 -0.005140005113	 -0.000000000000	 0.037945107790	 0.135976599744	 0.000000000000	 26.315744344182	 3.003706759619
L2LyapunovManifolds:	 1.010104641635	 0.001448339236	 0.000000000000	 -0.025733557830	 0.187717922319	 0.000000000000	 7.333302985156	 3.003706759619
L2LyapunovManifolds:	 0.999537397229	 -0.049026977065	 -0.000000000000	 -0.063004404628	 0.003860036692	 -0.000000000000	 6.538391558846	 3.003706759619
L2LyapunovManifolds:	 1.012116253385	 0.000237262483	 -0.000000000000	 -0.003201575241	 0.172624184345	 0.000000000000	 3.886686527776	 3.003706759619
L2LyapunovManifolds:	 0.998376243268	 -0.047925544265	 -0.000000000000	 -0.064588655814	 0.001572186437	 -0.000000000000	 3.825319857723	 3.003706759619
L2LyapunovManifolds:	 1.008736374641	 -0.038573798698	 -0.000000000000	 -0.077071838059	 0.018731340850	 -0.000000000000	 2.578819248752	 3.003706759619
L2LyapunovManifolds:	 1.003253825345	 0.028765730236	 0.000000000000	 -0.037376710341	 0.092353470978	 0.000000000000	 5.149788250221	 3.003706759619
L2LyapunovManifolds:	 1.010385135959	 0.001309031638	 0.000000000000	 -0.022348817195	 0.185583701103	 0.000000000000	 5.431323546904	 3.003706759619
L2LyapunovManifolds:	 1.009737806116	 0.001617288746	 0.000000000000	 -0.030303592942	 0.190534258014	 0.000000000000	 10.235159428386	 3.003706759619
L2LyapunovManifolds:	 0.488881077168	 0.471145485078	 -0.000000000000	 -0.439762171298	 0.457069690226	 -0.000000000000	 9.336635686972	 3.003706759619
L2LyapunovManifolds:	 1.010605746553	 0.001193127597	 0.000000000000	 -0.019748900276	 0.183914968910	 0.000000000000	 8.857141578786	 3.003706759619
L2LyapunovManifolds:	 1.011606763962	 0.000592708823	 -0.000000000000	 -0.008557466610	 0.176418741771	 0.000000000000	 7.364254860314	 3.003706759619
L2LyapunovManifolds:	 0.999198064308	 0.004112476107	 0.000000000000	 0.306712631175	 0.044310828679	 0.000000000000	 3.039031851988	 3.003706759619
L2LyapunovManifolds:	 1.006678759130	 0.066827705971	 0.000000000000	 0.039428085396	 0.019270400795	 -0.000000000000	 4.098889820944	 3.003706759619
L2LyapunovManifolds:	 -0.586415374553	 0.259231678523	 -0.000000000000	 -0.293600901696	 -0.664129493321	 -0.000000000000	 8.977169431948	 3.003706759619
L2LyapunovManifolds:	 1.007962722555	 -0.067719122882	 -0.000000000000	 -0.037967190659	 0.021643764272	 -0.000000000000	 18.626255472026	 3.003706759619
L2LyapunovManifolds:	 1.008039017803	 -0.065388069831	 -0.000000000000	 -0.040659188589	 0.021590566957	 -0.000000000000	 5.108851357731	 3.003706759619
L2LyapunovManifolds:	 1.008043231271	 -0.065265434811	 -0.000000000000	 -0.040801820525	 0.021586509148	 -0.000000000000	 6.737302924329	 3.003706759619
L2LyapunovManifolds:	 1.008066078402	 -0.064600621337	 -0.000000000000	 -0.041578073866	 0.021562399099	 -0.000000000000	 5.929190502420	 3.003706759619
L2LyapunovManifolds:	 1.007985126940	 0.065666652525	 0.000000000000	 0.040351123736	 0.021520490518	 -0.000000000000	 8.424347784467	 3.003706759619
L2LyapunovManifolds:	 1.008058716592	 -0.064818335990	 -0.000000000000	 -0.041322837020	 0.021570682750	 -0.000000000000	 3.843371148701	 3.003706759619
L2LyapunovManifolds:	 1.008061207587	 -0.064744319328	 -0.000000000000	 -0.041409594948	 0.021567910259	 -0.000000000000	 4.236894412443	 3.003706759619
L2LyapunovManifolds:	 1.008035573393	 -0.065488735476	 -0.000000000000	 -0.040542185680	 0.021593806190	 -0.000000000000	 3.985669697551	 3.003706759619
L2LyapunovManifolds:	 0.999072132203	 -0.050297646462	 -0.000000000000	 -0.005752810970	 0.061102487616	 0.000000000000	 4.460989946375	 3.003706759619
L2LyapunovManifolds:	 0.980998671326	 0.008746125824	 0.000000000000	 -0.049079095893	 -0.119491888994	 0.000000000000	 7.005173557900	 3.003706759619
L2LyapunovManifolds:	 0.994306014588	 0.082446529059	 0.000000000000	 0.022893096063	 -0.002323938157	 -0.000000000000	 8.069282494827	 3.003706759619
L2LyapunovManifolds:	 1.008008853381	 0.065645737047	 0.000000000000	 0.040367101071	 0.021560616332	 -0.000000000000	 5.428100372558	 3.003706759619
L2LyapunovManifolds:	 1.007991373556	 0.065661406619	 0.000000000000	 0.040355675647	 0.021531418066	 -0.000000000000	 6.379928124316	 3.003706759619
L2LyapunovManifolds:	 1.007997751900	 0.065655544529	 0.000000000000	 0.040359618185	 0.021541855013	 -0.000000000000	 5.918764967642	 3.003706759619
L2LyapunovManifolds:	 1.055186580040	 -0.015530227761	 -0.000000000000	 -0.017359318068	 -0.106483593326	 -0.000000000000	 4.764588300590	 3.003706759619
L2LyapunovManifolds:	 1.021980683392	 0.066284523397	 0.000000000000	 0.053514052851	 -0.017932764963	 -0.000000000000	 5.614923223056	 3.003706759619
L2LyapunovManifolds:	 1.003356115995	 0.070030565622	 0.000000000000	 0.036710365345	 0.013352564663	 -0.000000000000	 10.352314237016	 3.003706759619
L2LyapunovManifolds:	 1.008072085690	 -0.064434278200	 -0.000000000000	 -0.041771990964	 0.021555805276	 -0.000000000000	 8.582025788669	 3.003706759619
L2LyapunovManifolds:	 0.991681267544	 0.086985021063	 0.000000000000	 0.016477086638	 -0.005184281036	 -0.000000000000	 10.904242347834	 3.003706759619
L2LyapunovManifolds:	 0.996036567671	 0.079544366632	 0.000000000000	 0.026602057136	 0.000290121431	 -0.000000000000	 6.187345290710	 3.003706759619
L2LyapunovManifolds:	 0.951472501705	 0.016612700943	 -0.000000000000	 -0.101066397545	 -0.024862574813	 0.000000000000	 8.654739460068	 3.003706759619
L2LyapunovManifolds:	 -0.837441595155	 0.480354446456	 -0.000000000000	 0.005916551765	 0.010292336829	 -0.000000000000	 10.016159121347	 3.003706759619
L2LyapunovManifolds:	 0.997662062373	 0.077034999820	 0.000000000000	 0.029570041604	 0.003033668596	 -0.000000000000	 11.063882383705	 3.003706759619
L2LyapunovManifolds:	 -0.799410101846	 -0.540530827692	 0.000000000000	 0.008276492484	 -0.012212578556	 -0.000000000000	 5.345207498886	 3.003706759619
L2LyapunovManifolds:	 -0.924407641077	 0.278535366901	 0.000000000000	 -0.003759325236	 -0.012451444005	 -0.000000000000	 5.336340197281	 3.003706759619
L2LyapunovManifolds:	 -0.313618238601	 0.911704799115	 0.000000000000	 -0.014073984793	 -0.004816539689	 -0.000000000000	 5.333608792828	 3.003706759619
L2LyapunovManifolds:	 0.565874239712	 0.779225565175	 0.000000000000	 -0.013321427773	 0.009665046119	 -0.000000000000	 5.329543276763	 3.003706759619
L2LyapunovManifolds:	 1.008163495421	 -0.061928455687	 -0.000000000000	 -0.044728773434	 0.021430486796	 0.000000000000	 5.834693603024	 3.003706759619
L2LyapunovManifolds:	 1.006554926485	 -0.062169234658	 0.000000000000	 -0.044951314333	 0.018574002343	 0.000000000000	 5.056050071232	 3.003706759619
L2LyapunovManifolds:	 1.003106069342	 0.002084506544	 0.000000000000	 -0.170004523969	 0.270752530589	 -0.000000000000	 4.947179493556	 3.003706759619
L2LyapunovManifolds:	 0.963557173618	 0.011820064033	 -0.000000000000	 -0.097024818912	 0.032077147537	 -0.000000000000	 5.344417395905	 3.003706759619
L2LyapunovManifolds:	 0.995933906303	 -0.001358992655	 -0.000000000000	 0.103709109322	 -0.294845850792	 0.000000000000	 8.005857353557	 3.003706759619
L2LyapunovManifolds:	 -0.597244102128	 0.574732227232	 -0.000000000000	 -0.215196415061	 -0.223872820232	 0.000000000000	 5.344559165904	 3.003706759619
L2LyapunovManifolds:	 -0.776462064985	 -0.545129154695	 -0.000000000000	 0.067125513289	 -0.011260195972	 -0.000000000000	 5.386002685200	 3.003706759619
L2LyapunovManifolds:	 -0.795174051725	 -0.517502319968	 0.000000000000	 -0.014418645945	 -0.066512295990	 -0.000000000000	 5.304269521136	 3.003706759619
L2LyapunovManifolds:	 -0.914277320097	 0.260979270269	 -0.000000000000	 0.033322587324	 -0.054016804680	 -0.000000000000	 5.346128619194	 3.003706759619
L2LyapunovManifolds:	 -0.906259045111	 0.287550899308	 0.000000000000	 -0.057647744535	 -0.026554794309	 -0.000000000000	 5.326190317319	 3.003706759619
L2LyapunovManifolds:	 -0.292465514364	 0.901405257553	 0.000000000000	 -0.061180750292	 0.032211518953	 -0.000000000000	 5.369817532568	 3.003706759619
L2LyapunovManifolds:	 -0.324029298549	 0.890589179232	 -0.000000000000	 -0.028603950862	 -0.062938647900	 -0.000000000000	 5.297140927151	 3.003706759619
L2LyapunovManifolds:	 0.542331632363	 0.773596327676	 -0.000000000000	 -0.073688652256	 -0.011302297925	 -0.000000000000	 5.304438319693	 3.003706759619
L2LyapunovManifolds:	 0.574184849753	 0.750273679992	 0.000000000000	 -0.011498093232	 0.073653436075	 -0.000000000000	 5.361674887316	 3.003706759619
L2LyapunovManifolds:	 1.004971231687	 0.002549323747	 0.000000000000	 -0.114653746425	 0.234040223242	 0.000000000000	 6.279689951941	 3.003706759619
L2LyapunovManifolds:	 0.956074279734	 0.164607612300	 -0.000000000000	 -0.006335970398	 0.023836727108	 0.000000000000	 6.905522719363	 3.003706759619
L2LyapunovManifolds:	 1.017038602073	 -0.200580738319	 -0.000000000000	 -0.005094279689	 -0.038585542199	 0.000000000000	 9.002583938870	 3.003706759619
L2LyapunovManifolds:	 0.418996141549	 -1.002923155907	 0.000000000000	 -0.103800907462	 -0.082578211540	 0.000000000000	 10.977799579595	 3.003706759619
L2LyapunovManifolds:	 1.028667832998	 -0.295343560249	 0.000000000000	 0.008549691031	 -0.105050095129	 0.000000000000	 11.334317762821	 3.003706759619
L2LyapunovManifolds:	 0.523150362597	 -0.908083762302	 -0.000000000000	 -0.045952994947	 -0.026478502221	 0.000000000000	 8.791140195651	 3.003706759619
L2LyapunovManifolds:	 0.657496188070	 -0.865505722761	 -0.000000000000	 -0.123518291964	 -0.048429017557	 -0.000000000000	 8.828912119606	 3.003706759619
%%%%%%%%%%%%%%%%%%%%%%%%%%%%%%%%%%%%%%%%%%%%%%%%%%%%%%%%%%%%%%%%%%%%%
L1LyapunovManifolds:	 0.996488646654	 -0.026378628984	 0.000000000000	 0.030121508773	 -0.002687256957	 -0.000000000000	 3.151135004719	 3.013995763057
L1LyapunovManifolds:	 0.506564173906	 -0.508727620043	 0.000000000000	 0.378999787841	 0.378194013610	 0.000000000000	 4.352396666098	 3.013995763057
L1LyapunovManifolds:	 0.041504278121	 -0.888686906453	 -0.000000000000	 0.117138754090	 0.107963569401	 0.000000000000	 5.430066622698	 3.013995763057
L1LyapunovManifolds:	 0.957129296134	 0.001968488717	 -0.000000000000	 0.022267729981	 -0.008879311936	 0.000000000000	 2.936486004591	 3.013995763057
L1LyapunovManifolds:	 0.979628089799	 0.018216861414	 -0.000000000000	 -0.036378773460	 -0.020964017403	 -0.000000000000	 2.786989695240	 3.013995763057
L1LyapunovManifolds:	 1.009078458881	 -0.001567725522	 0.000000000000	 0.027794112917	 0.170358362105	 -0.000000000000	 2.112362173360	 3.013995763057
L1LyapunovManifolds:	 0.053783501185	 0.886009571133	 0.000000000000	 -0.121322738145	 0.110338392877	 -0.000000000000	 4.729548634191	 3.013995763057
L1LyapunovManifolds:	 1.031377150954	 -0.015463374928	 0.000000000000	 -0.001614962178	 -0.001316233095	 -0.000000000000	 2.425157262562	 3.013995763057
L1LyapunovManifolds:	 0.955463818750	 -0.013718720929	 -0.000000000000	 0.014172105905	 -0.004752795395	 0.000000000000	 2.329588285481	 3.013995763057
L1LyapunovManifolds:	 0.458398858309	 -0.520216037448	 0.000000000000	 0.443968815404	 0.391810558478	 -0.000000000000	 4.588364024005	 3.013995763057
L1LyapunovManifolds:	 0.156459549859	 -0.863224776059	 -0.000000000000	 0.136386040136	 0.128694577708	 -0.000000000000	 6.354342600557	 3.013995763057
L1LyapunovManifolds:	 0.587553065704	 -0.494853334576	 -0.000000000000	 0.271957602094	 0.324447430053	 0.000000000000	 5.003505997791	 3.013995763057
L1LyapunovManifolds:	 0.887455675624	 -0.082409367531	 0.000000000000	 0.095414266192	 0.131361314246	 0.000000000000	 3.435984926693	 3.013995763057
L1LyapunovManifolds:	 -0.076657097782	 -0.899661322384	 -0.000000000000	 0.092129272466	 0.087717213396	 0.000000000000	 6.631805256632	 3.013995763057
L1LyapunovManifolds:	 1.026934520619	 -0.018906631699	 -0.000000000000	 0.000659210412	 0.000470878472	 -0.000000000000	 1.565547869119	 3.013995763057
L1LyapunovManifolds:	 -0.105872366536	 -0.925499362031	 -0.000000000000	 0.025359335786	 -0.002878817577	 -0.000000000000	 7.027222828152	 3.013995763057
L1LyapunovManifolds:	 0.084731514833	 -0.922886683404	 0.000000000000	 0.052374298280	 0.004848241194	 -0.000000000000	 6.336383848535	 3.013995763057
L1LyapunovManifolds:	 0.267848660032	 -0.820446912262	 -0.000000000000	 0.158524120319	 0.151005679493	 -0.000000000000	 5.901880631193	 3.013995763057
L1LyapunovManifolds:	 0.503647682489	 -0.521615841404	 0.000000000000	 0.373086728544	 0.360991797693	 -0.000000000000	 5.114207432403	 3.013995763057
L1LyapunovManifolds:	 0.503224074087	 0.513535303989	 0.000000000000	 -0.380281256154	 0.373422403696	 0.000000000000	 4.700413254865	 3.013995763057
L1LyapunovManifolds:	 -0.079628053602	 -0.899049243149	 -0.000000000000	 0.093460863120	 0.087618835502	 0.000000000000	 5.015117260997	 3.013995763057
L1LyapunovManifolds:	 -0.128557464439	 -0.893758582585	 -0.000000000000	 0.070111286910	 -0.106137976238	 -0.000000000000	 5.979114680388	 3.013995763057
L1LyapunovManifolds:	 -0.069044196343	 -0.884305248383	 -0.000000000000	 0.121638236311	 -0.112440402719	 0.000000000000	 5.114814092393	 3.013995763057
L1LyapunovManifolds:	 -0.024418038806	 -0.928978054289	 -0.000000000000	 0.040310014018	 -0.001026255226	 0.000000000000	 5.102551583383	 3.013995763057
L1LyapunovManifolds:	 0.159845153079	 -0.908253605648	 0.000000000000	 0.069474229664	 0.012276008150	 -0.000000000000	 5.701696250326	 3.013995763057
L1LyapunovManifolds:	 1.032370168536	 -0.014675806169	 0.000000000000	 0.000544350618	 0.000448281033	 -0.000000000000	 1.846719021272	 3.013995763057
L1LyapunovManifolds:	 0.049878718778	 -0.884275429857	 0.000000000000	 0.127385955234	 0.110350973883	 0.000000000000	 5.768722708554	 3.013995763057
L1LyapunovManifolds:	 0.963290478245	 -0.003381292405	 -0.000000000000	 -0.001213240853	 -0.025753524579	 0.000000000000	 3.151135004467	 3.013995763057
L1LyapunovManifolds:	 0.957159153661	 0.008076869470	 0.000000000000	 0.006580028794	 0.018995002242	 -0.000000000000	 2.169617043435	 3.013995763057
L1LyapunovManifolds:	 0.960597798051	 -0.012263568245	 0.000000000000	 -0.007592598283	 -0.000869771888	 0.000000000000	 2.999730861048	 3.013995763057
L1LyapunovManifolds:	 1.020138179151	 0.020652959744	 -0.000000000000	 -0.025112011797	 0.014235250450	 0.000000000000	 10.847515967849	 3.013995763057
L1LyapunovManifolds:	 0.990843482979	 0.026329221641	 0.000000000000	 -0.019969115666	 -0.004575477346	 -0.000000000000	 1.276568967744	 3.013995763057
L1LyapunovManifolds:	 0.997382595884	 0.025861740051	 -0.000000000000	 -0.035569494924	 -0.002398670666	 -0.000000000000	 1.539587359988	 3.013995763057
L1LyapunovManifolds:	 0.957204692895	 -0.008225436145	 0.000000000000	 -0.006542216937	 0.018776243357	 0.000000000000	 3.308620062516	 3.013995763057
L1LyapunovManifolds:	 0.998432498417	 -0.015692497752	 0.000000000000	 0.105885154768	 -0.022199259709	 0.000000000000	 10.719391964689	 3.013995763057
L1LyapunovManifolds:	 0.972389185973	 -0.014692078268	 -0.000000000000	 0.024336531222	 -0.017112588895	 0.000000000000	 4.352396666263	 3.013995763057
L1LyapunovManifolds:	 1.041391292203	 0.002118831684	 0.000000000000	 -0.015930553783	 -0.000807431009	 0.000000000000	 2.865207154698	 3.013995763057
L1LyapunovManifolds:	 0.994889954841	 -0.001820579827	 0.000000000000	 0.088536902332	 -0.239441562170	 -0.000000000000	 11.349187108846	 3.013995763057
L1LyapunovManifolds:	 1.005307063020	 0.000481436157	 0.000000000000	 -0.021313644103	 0.245518982030	 -0.000000000000	 5.430066622866	 3.013995763057
L1LyapunovManifolds:	 0.962165050544	 0.009018834545	 0.000000000000	 0.017190769896	 0.004588372186	 -0.000000000000	 2.425157262074	 3.013995763057
L1LyapunovManifolds:	 1.002857208131	 -0.002951303698	 -0.000000000000	 0.200024369477	 0.208286715586	 0.000000000000	 1.565547866440	 3.013995763057
L1LyapunovManifolds:	 1.005852699672	 -0.006649771683	 0.000000000000	 0.129817231047	 0.121944820820	 0.000000000000	 1.846719021258	 3.013995763057
L1LyapunovManifolds:	 0.993480538617	 0.023901812144	 -0.000000000000	 -0.045999799718	 -0.008165637547	 -0.000000000000	 2.865207154492	 3.013995763057
L1LyapunovManifolds:	 0.961732112952	 0.010282004642	 0.000000000000	 0.014489062415	 0.002301006226	 -0.000000000000	 2.579446355865	 3.013995763057
L1LyapunovManifolds:	 0.962602583082	 0.006926804779	 0.000000000000	 0.019994162235	 0.008093174853	 -0.000000000000	 2.060679157665	 3.013995763057
L1LyapunovManifolds:	 0.961415208181	 0.010948677660	 0.000000000000	 0.012621312378	 0.001068250367	 -0.000000000000	 2.961600112904	 3.013995763057
L1LyapunovManifolds:	 0.968995146643	 0.010866073497	 -0.000000000000	 -0.025864981790	 -0.013773665006	 0.000000000000	 5.646128352941	 3.013995763057
L1LyapunovManifolds:	 0.965619273843	 0.012092534621	 -0.000000000000	 -0.012631413047	 0.010343570652	 0.000000000000	 2.169617042003	 3.013995763057
L1LyapunovManifolds:	 0.001453044954	 0.929322285211	 0.000000000000	 -0.040068031863	 0.000095106793	 -0.000000000000	 4.710780267120	 3.013995763057
L1LyapunovManifolds:	 0.957244516427	 -0.002996833448	 0.000000000000	 -0.021863550411	 -0.008823568344	 0.000000000000	 5.947788054787	 3.013995763057
L1LyapunovManifolds:	 1.006579160530	 -0.007009040144	 0.000000000000	 0.118086282752	 0.119131011783	 0.000000000000	 2.195978476432	 3.013995763057
L1LyapunovManifolds:	 1.008924744906	 -0.006039992371	 0.000000000000	 0.081018016691	 0.130453749919	 0.000000000000	 2.367146481396	 3.013995763057
L1LyapunovManifolds:	 0.962752061308	 -0.008037747241	 0.000000000000	 -0.003708884648	 -0.019841512133	 -0.000000000000	 2.329588285644	 3.013995763057
L1LyapunovManifolds:	 0.960459540003	 -0.012180794079	 -0.000000000000	 -0.008043741532	 -0.001120919333	 -0.000000000000	 4.588364023968	 3.013995763057
L1LyapunovManifolds:	 0.956079462140	 -0.003350486042	 -0.000000000000	 -0.002896701390	 0.024431044026	 -0.000000000000	 6.354342600817	 3.013995763057
L1LyapunovManifolds:	 0.957108481954	 0.008101580752	 -0.000000000000	 0.006457994445	 0.019074326301	 0.000000000000	 5.003505998436	 3.013995763057
L1LyapunovManifolds:	 0.958528035484	 0.010994565895	 -0.000000000000	 0.008153053231	 0.011215051169	 0.000000000000	 3.435984927931	 3.013995763057
L1LyapunovManifolds:	 0.961846373812	 -0.010990514756	 0.000000000000	 -0.006079553268	 -0.011298365898	 -0.000000000000	 6.631805256774	 3.013995763057
L1LyapunovManifolds:	 0.960477485825	 -0.012191869483	 -0.000000000000	 -0.007985004750	 -0.001087192480	 -0.000000000000	 7.027222828003	 3.013995763057
L1LyapunovManifolds:	 0.960902858383	 0.011747057167	 0.000000000000	 0.009832803187	 -0.000345615961	 -0.000000000000	 2.786989694577	 3.013995763057
L1LyapunovManifolds:	 0.960360735813	 0.012358697372	 -0.000000000000	 0.007213606805	 -0.001206614769	 0.000000000000	 6.336383848282	 3.013995763057
L1LyapunovManifolds:	 0.960465520954	 0.012253473375	 -0.000000000000	 0.007692809911	 -0.001085896256	 0.000000000000	 5.901880631486	 3.013995763057
L1LyapunovManifolds:	 0.963105300925	 0.005398533568	 0.000000000000	 0.002108513776	 -0.023875275317	 0.000000000000	 5.114207437319	 3.013995763057
L1LyapunovManifolds:	 0.956748026330	 0.011475324718	 -0.000000000000	 0.004413645718	 0.015351417472	 0.000000000000	 5.015117261140	 3.013995763057
L1LyapunovManifolds:	 0.958932570717	 0.013512296281	 0.000000000000	 0.001906050816	 -0.001039550127	 0.000000000000	 5.979114679717	 3.013995763057
L1LyapunovManifolds:	 0.922450387217	 0.041462354330	 0.000000000000	 -0.072065610726	 0.056712030801	 0.000000000000	 5.113479888202	 3.013995763057
L1LyapunovManifolds:	 0.951487045383	 0.017945056660	 -0.000000000000	 -0.010226399801	 0.018923115286	 0.000000000000	 5.102551583659	 3.013995763057
L1LyapunovManifolds:	 0.958924840725	 -0.010721543553	 0.000000000000	 -0.013102078245	 -0.004956651033	 -0.000000000000	 5.701696250497	 3.013995763057
L1LyapunovManifolds:	 0.960310663454	 -0.012084786701	 0.000000000000	 -0.008532688133	 -0.001413219544	 -0.000000000000	 5.768722715297	 3.013995763057
L1LyapunovManifolds:	 0.981544148677	 0.019566371964	 0.000000000000	 -0.037404689918	 -0.019464241480	 -0.000000000000	 2.410435501770	 3.013995763057
L1LyapunovManifolds:	 1.026580674974	 -0.018153526587	 0.000000000000	 0.012041412483	 0.008818623140	 -0.000000000000	 2.961600113170	 3.013995763057
L1LyapunovManifolds:	 1.026426950838	 -0.017860714626	 -0.000000000000	 -0.007974646312	 0.015857447897	 -0.000000000000	 2.060679174142	 3.013995763057
L1LyapunovManifolds:	 1.031881621219	 -0.013769469876	 0.000000000000	 -0.006527013348	 0.011637257448	 -0.000000000000	 2.579446355846	 3.013995763057
L1LyapunovManifolds:	 -0.007518759412	 -0.929500789646	 -0.000000000000	 0.038907791831	 -0.000282997324	 -0.000000000000	 5.646128352574	 3.013995763057
L1LyapunovManifolds:	 -0.015902831887	 -0.881481404851	 0.000000000000	 0.143354588959	 -0.105361453786	 -0.000000000000	 5.978838995943	 3.013995763057
L1LyapunovManifolds:	 -0.061179941890	 0.886204955990	 -0.000000000000	 -0.118880053035	 -0.110895154459	 0.000000000000	 4.701235688789	 3.013995763057
L1LyapunovManifolds:	 -0.889481116221	 -0.046577828401	 -0.000000000000	 0.107361599422	 -0.116306914359	 -0.000000000000	 4.725116160955	 3.013995763057
L1LyapunovManifolds:	 0.995494523614	 0.007596129728	 0.000000000000	 -0.157305333005	 -0.091454927998	 0.000000000000	 2.999730860090	 3.013995763057
L1LyapunovManifolds:	 -0.508676242756	 -0.514432425668	 -0.000000000000	 0.372227344690	 -0.368222308737	 -0.000000000000	 4.712808202783	 3.013995763057
L1LyapunovManifolds:	 -0.509705726130	 0.511036387436	 -0.000000000000	 -0.373343157865	 -0.372526879464	 0.000000000000	 4.720412548653	 3.013995763057
L1LyapunovManifolds:	 -0.929955443868	 -0.019720108255	 0.000000000000	 0.000853617028	 -0.040211804390	 -0.000000000000	 4.722699049415	 3.013995763057
L1LyapunovManifolds:	 -0.889913690330	 0.034835847932	 0.000000000000	 -0.105850842830	 -0.118013306618	 -0.000000000000	 4.701637836481	 3.013995763057
L1LyapunovManifolds:	 0.978342376016	 -0.013883909845	 -0.000000000000	 0.046826066898	 -0.026816766723	 0.000000000000	 2.112362172666	 3.013995763057
L1LyapunovManifolds:	 1.026094685242	 -0.013932586696	 0.000000000000	 0.032812634948	 -0.013637354146	 0.000000000000	 2.195978476680	 3.013995763057
L1LyapunovManifolds:	 0.993513537446	 0.002612361568	 -0.000000000000	 -0.082283323724	 -0.199945173875	 -0.000000000000	 2.367146481342	 3.013995763057
L1LyapunovManifolds:	 -0.792496000676	 0.727399065950	 -0.000000000000	 0.033713919472	 0.036766783738	 0.000000000000	 10.847515966612	 3.013995763057
L1LyapunovManifolds:	 1.026121905620	 -0.018129363306	 0.000000000000	 0.012753504465	 -0.012122121363	 -0.000000000000	 1.276568960245	 3.013995763057
L1LyapunovManifolds:	 1.031604555596	 -0.014079061275	 0.000000000000	 0.010385919886	 -0.008008897223	 -0.000000000000	 1.539587360077	 3.013995763057
L1LyapunovManifolds:	 0.970890848059	 -0.011702109949	 0.000000000000	 0.028365554565	 -0.017589937219	 0.000000000000	 3.308620062728	 3.013995763057
L1LyapunovManifolds:	 -0.771112989528	 0.819270068030	 -0.000000000000	 0.040906476908	 0.166914105473	 0.000000000000	 10.719391962322	 3.013995763057
L1LyapunovManifolds:	 -0.882195848359	 0.698145783781	 -0.000000000000	 0.162706902549	 0.055177795631	 -0.000000000000	 11.349187108452	 3.013995763057
%%%%%%%%%%%%%%%%%%%%%%%%%%%%%%%%%%%%%%%%%%%%%%%%%%%%%%%%%%%%%%%%%%%%%
DPOManifolds:	 1.006562145507	 -0.019900853073	 -0.000000000000	 0.066043082490	 0.030880860879	 0.000000000000	 2.945406926859	 3.013873926461
DPOManifolds:	 0.999596114366	 0.021447069124	 -0.000000000000	 -0.069096389263	 -0.000726504354	 -0.000000000000	 2.976353099080	 3.013873926461
DPOManifolds:	 1.101300505226	 0.085214561392	 0.000000000000	 -0.067049634285	 -0.121699912627	 0.000000000000	 3.527629004104	 3.013873926461
DPOManifolds:	 -0.560905033015	 0.923111711105	 0.000000000000	 0.057178200164	 0.034788967108	 -0.000000000000	 10.331033558924	 3.013873926461
DPOManifolds:	 -0.853324742231	 -0.656752990665	 0.000000000000	 -0.053380314036	 -0.015424484569	 -0.000000000000	 18.639596322286	 3.013873926461
DPOManifolds:	 0.571139720557	 -0.508817326525	 -0.000000000000	 0.285808492804	 0.322105521008	 0.000000000000	 4.747464719171	 3.013873926461
DPOManifolds:	 0.525241111470	 -0.506461082615	 -0.000000000000	 0.352820160543	 0.366811353909	 0.000000000000	 4.948768719189	 3.013873926461
DPOManifolds:	 0.963451422349	 -0.001523047359	 -0.000000000000	 -0.023163143062	 0.017435384337	 -0.000000000000	 2.660945642821	 3.013873926461
DPOManifolds:	 0.581373483123	 -0.492215615763	 0.000000000000	 0.282020243238	 0.334552569182	 0.000000000000	 4.650080096648	 3.013873926461
DPOManifolds:	 0.940753194719	 -0.017458071016	 0.000000000000	 0.026986214200	 0.046705376257	 -0.000000000000	 2.848778702094	 3.013873926461
DPOManifolds:	 0.978457350082	 0.020070855676	 -0.000000000000	 -0.026399290544	 -0.014795934158	 -0.000000000000	 2.407716956031	 3.013873926461
DPOManifolds:	 0.961863142139	 0.013318066237	 -0.000000000000	 0.009628500834	 0.000460877092	 0.000000000000	 2.594251770887	 3.013873926461
DPOManifolds:	 0.885741728558	 -0.086727304261	 0.000000000000	 0.096171170984	 0.134562990612	 -0.000000000000	 3.106110101814	 3.013873926461
DPOManifolds:	 0.957995239600	 -0.003381935801	 -0.000000000000	 0.025372967873	 -0.001827878504	 -0.000000000000	 2.492621442762	 3.013873926461
DPOManifolds:	 1.010801749408	 -0.003959313000	 -0.000000000000	 0.046126526401	 0.138705947502	 0.000000000000	 2.749440432759	 3.013873926461
DPOManifolds:	 0.957783213755	 0.003056496376	 -0.000000000000	 0.024802202545	 -0.006618084203	 0.000000000000	 3.052808854893	 3.013873926461
DPOManifolds:	 0.986583265766	 -0.016932255646	 0.000000000000	 0.069106731877	 -0.022168928166	 0.000000000000	 2.279702346329	 3.013873926461
DPOManifolds:	 0.974447635582	 0.014408650709	 -0.000000000000	 -0.036143559307	 0.016191596078	 -0.000000000000	 2.112904433525	 3.013873926461
DPOManifolds:	 1.005720094518	 -0.001929321695	 0.000000000000	 0.070335079483	 0.217882599381	 0.000000000000	 2.081472736492	 3.013873926461
DPOManifolds:	 0.749852835444	 -0.438312038513	 0.000000000000	 0.175898154504	 0.110059928430	 0.000000000000	 4.754373363781	 3.013873926461
DPOManifolds:	 0.744597180612	 0.208897063443	 -0.000000000000	 -0.104636465338	 0.399326258107	 0.000000000000	 4.838707483910	 3.013873926461
DPOManifolds:	 0.666310909489	 -0.386326936404	 0.000000000000	 0.208408971353	 0.363706327384	 0.000000000000	 4.906516555273	 3.013873926461
DPOManifolds:	 0.893008377974	 0.079083428270	 -0.000000000000	 0.073378987914	 0.132327639460	 -0.000000000000	 4.800879143704	 3.013873926461
DPOManifolds:	 0.897741449929	 0.012010152131	 0.000000000000	 0.052220903129	 0.142056303749	 -0.000000000000	 4.861552451360	 3.013873926461
DPOManifolds:	 0.830967416418	 -0.405677351253	 -0.000000000000	 0.028412018949	 0.057530700250	 -0.000000000000	 4.838635197411	 3.013873926461
DPOManifolds:	 0.547501521664	 0.741468919490	 0.000000000000	 -0.058547924136	 0.043212229781	 -0.000000000000	 4.904230411063	 3.013873926461
DPOManifolds:	 0.847313622932	 0.370513499304	 0.000000000000	 -0.026187868590	 0.058972726283	 0.000000000000	 4.880511937068	 3.013873926461
DPOManifolds:	 0.938967962966	 0.031382679564	 0.000000000000	 -0.016133822311	 0.050090280326	 -0.000000000000	 5.057386407715	 3.013873926461
DPOManifolds:	 0.418421191453	 -0.803837490008	 0.000000000000	 0.105154789620	 0.054765920965	 -0.000000000000	 6.358522843190	 3.013873926461
DPOManifolds:	 0.621565889978	 -0.606675859258	 -0.000000000000	 0.057720076136	 0.198892424031	 0.000000000000	 4.762571356292	 3.013873926461
DPOManifolds:	 0.747944686276	 0.441546087015	 0.000000000000	 -0.176394260963	 0.109270685756	 -0.000000000000	 4.880641897321	 3.013873926461
DPOManifolds:	 0.833596345597	 -0.246842844219	 -0.000000000000	 -0.037122290039	 0.203610319267	 -0.000000000000	 4.928554986381	 3.013873926461
DPOManifolds:	 0.989402845567	 -0.003508036679	 -0.000000000000	 0.046539501636	 -0.146846223174	 0.000000000000	 1.652794259881	 3.013873926461
DPOManifolds:	 1.009736933103	 -0.018576146176	 0.000000000000	 0.071453607395	 0.017959921813	 0.000000000000	 10.576980726018	 3.013873926461
DPOManifolds:	 1.004288626154	 -0.020461751466	 -0.000000000000	 0.072347417070	 0.008355523652	 0.000000000000	 2.447499033895	 3.013873926461
DPOManifolds:	 1.018992988434	 -0.013656650924	 -0.000000000000	 0.059279990451	 0.024781349659	 -0.000000000000	 9.619868989662	 3.013873926461
DPOManifolds:	 -1.121148523605	 0.065285189322	 0.000000000000	 -0.084550086430	 0.145730518455	 0.000000000000	 15.313721546899	 3.013873926461
DPOManifolds:	 1.006339002066	 -0.019847883099	 -0.000000000000	 0.072608718530	 0.012220217222	 0.000000000000	 2.449861932911	 3.013873926461
DPOManifolds:	 1.007303482050	 -0.019519246220	 0.000000000000	 0.072481945156	 0.013952705520	 0.000000000000	 2.612295341493	 3.013873926461
DPOManifolds:	 1.012010578174	 0.021514950146	 0.000000000000	 -0.048678201544	 0.016479822258	 -0.000000000000	 1.873198648896	 3.013873926461
DPOManifolds:	 1.001677860410	 -0.021079970356	 -0.000000000000	 0.070983167281	 0.003271114374	 -0.000000000000	 2.756281727915	 3.013873926461
DPOManifolds:	 0.990333546901	 -0.003107034768	 0.000000000000	 0.049786318964	 -0.158307294114	 0.000000000000	 3.527629025642	 3.013873926461
DPOManifolds:	 1.019574884902	 -0.013277167050	 -0.000000000000	 0.058349641016	 0.024376744954	 -0.000000000000	 10.331033568541	 3.013873926461
DPOManifolds:	 -1.080093653236	 0.139401958209	 0.000000000000	 -0.069299713454	 0.063118019993	 0.000000000000	 18.639596365814	 3.013873926461
DPOManifolds:	 0.986925693876	 -0.006278172858	 -0.000000000000	 0.045231746821	 -0.113736085543	 0.000000000000	 2.694148818328	 3.013873926461
DPOManifolds:	 1.015507693463	 0.020971216004	 0.000000000000	 -0.040886424903	 0.017843561658	 -0.000000000000	 9.709262365727	 3.013873926461
DPOManifolds:	 1.005558475445	 0.021876992248	 0.000000000000	 -0.061461724717	 0.009581176834	 -0.000000000000	 3.197374034839	 3.013873926461
DPOManifolds:	 1.003081636634	 0.021774169104	 0.000000000000	 -0.065367478382	 0.005633615904	 0.000000000000	 2.287654510974	 3.013873926461
DPOManifolds:	 0.990684364967	 -0.002964434865	 0.000000000000	 0.051092317009	 -0.162989710791	 0.000000000000	 9.444999579289	 3.013873926461
DPOManifolds:	 1.011229386923	 0.021604329506	 -0.000000000000	 -0.050367007189	 0.015940263979	 -0.000000000000	 2.187668047423	 3.013873926461
DPOManifolds:	 1.006433504363	 0.021879950787	 0.000000000000	 -0.059922376585	 0.010823573885	 -0.000000000000	 2.072140588180	 3.013873926461
DPOManifolds:	 1.013201149815	 0.021355962441	 -0.000000000000	 -0.046059274815	 0.017136942732	 -0.000000000000	 2.845556403250	 3.013873926461
DPOManifolds:	 1.013826268066	 0.021261618803	 -0.000000000000	 -0.044667219907	 0.017401969329	 -0.000000000000	 2.948358109092	 3.013873926461
DPOManifolds:	 1.014601470202	 0.021134251066	 0.000000000000	 -0.042929457600	 0.017654635414	 -0.000000000000	 3.332438701127	 3.013873926461
DPOManifolds:	 -0.523675273250	 0.944869673898	 0.000000000000	 0.058814163937	 0.032642482704	 0.000000000000	 18.731689477059	 3.013873926461
DPOManifolds:	 0.991180891279	 -0.002766146011	 -0.000000000000	 0.052988747240	 -0.170045857186	 0.000000000000	 10.401728431652	 3.013873926461
DPOManifolds:	 1.020248272457	 -0.012776327853	 0.000000000000	 0.057656828532	 0.023253671248	 0.000000000000	 11.229825604739	 3.013873926461
DPOManifolds:	 -1.039837865825	 -0.404835063616	 0.000000000000	 -0.131318831137	 0.080664204023	 0.000000000000	 15.868298389672	 3.013873926461
DPOManifolds:	 -0.830808016778	 -0.762379201565	 -0.000000000000	 -0.170234597041	 0.048821042458	 0.000000000000	 15.139529672389	 3.013873926461
DPOManifolds:	 -0.665391172762	 0.925930726008	 0.000000000000	 0.197868518359	 0.034071208767	 0.000000000000	 19.441081430727	 3.013873926461
DPOManifolds:	 1.040669424703	 0.009124290081	 -0.000000000000	 0.012518735174	 0.001322309244	 -0.000000000000	 9.731893282569	 3.013873926461
DPOManifolds:	 1.047030968378	 -0.201580760839	 0.000000000000	 -0.000682043581	 -0.004062448883	 0.000000000000	 10.210598414689	 3.013873926461
DPOManifolds:	 1.018741874087	 0.020266740008	 -0.000000000000	 -0.033586643970	 0.017611741308	 -0.000000000000	 10.709083722629	 3.013873926461
DPOManifolds:	 1.041262382214	 0.007784971329	 -0.000000000000	 0.014712928250	 0.002577443469	 0.000000000000	 10.558244199368	 3.013873926461
DPOManifolds:	 1.053040658013	 -0.200522412772	 0.000000000000	 -0.046578493843	 -0.008022528276	 0.000000000000	 10.179914232228	 3.013873926461
DPOManifolds:	 -1.062600093199	 0.123131314127	 0.000000000000	 0.001802879683	 0.015570385919	 0.000000000000	 9.748704832880	 3.013873926461
DPOManifolds:	 -0.730584038723	 -0.790280637783	 0.000000000000	 -0.038955949004	 0.036051043349	 0.000000000000	 9.607611377324	 3.013873926461
DPOManifolds:	 1.102591361527	 -0.082553070816	 0.000000000000	 0.065446999263	 -0.125148588155	 -0.000000000000	 14.768808829080	 3.013873926461
DPOManifolds:	 1.042511172229	 0.000791004446	 -0.000000000000	 0.019541337616	 0.003730381239	 0.000000000000	 16.727917414057	 3.013873926461
DPOManifolds:	 1.087277715916	 -0.199584268700	 0.000000000000	 0.068766174089	 -0.117622411661	 -0.000000000000	 16.222038952568	 3.013873926461
DPOManifolds:	 1.052605918414	 -0.037924572696	 0.000000000000	 0.000707294065	 -0.003392395656	 0.000000000000	 10.246137551511	 3.013873926461
DPOManifolds:	 0.992745146615	 -0.002145047989	 0.000000000000	 0.059018129368	 -0.196714767217	 0.000000000000	 11.240015006824	 3.013873926461
DPOManifolds:	 1.056979423433	 -0.034978894010	 -0.000000000000	 -0.028592914951	 -0.018763512943	 0.000000000000	 10.056026334633	 3.013873926461
DPOManifolds:	 1.057936032399	 -0.014732562380	 0.000000000000	 0.022871652245	 -0.039214958320	 0.000000000000	 9.798583013852	 3.013873926461
DPOManifolds:	 0.578392474972	 0.905419892603	 0.000000000000	 0.035727909060	 -0.022832099597	 0.000000000000	 9.674855844834	 3.013873926461
DPOManifolds:	 -1.083349612751	 0.111288447856	 -0.000000000000	 0.081890094630	 0.045611575143	 0.000000000000	 9.984422353642	 3.013873926461
DPOManifolds:	 -0.696344949472	 -0.887095804051	 -0.000000000000	 -0.061791173404	 0.166210455245	 0.000000000000	 9.596794230721	 3.013873926461
DPOManifolds:	 0.508826841374	 0.993246876772	 0.000000000000	 0.064807439932	 -0.139079795764	 -0.000000000000	 9.693614649162	 3.013873926461
DPOManifolds:	 -0.165139165097	 -0.869174230529	 -0.000000000000	 0.116053679704	 -0.126102051183	 -0.000000000000	 4.817746629584	 3.013873926461
DPOManifolds:	 -0.709542947635	 -0.594828037269	 -0.000000000000	 0.038766740747	 -0.046179980714	 0.000000000000	 4.850399157806	 3.013873926461
DPOManifolds:	 -0.927016474986	 0.072604802503	 -0.000000000000	 -0.003387676860	 -0.043207452134	 0.000000000000	 4.750776167700	 3.013873926461
DPOManifolds:	 -0.401295129015	 0.834476988547	 -0.000000000000	 -0.053093008570	 -0.025474324005	 0.000000000000	 4.840541550110	 3.013873926461
DPOManifolds:	 -0.110418516790	 -0.922221190282	 -0.000000000000	 0.044465236802	 -0.005284745692	 0.000000000000	 4.801659872856	 3.013873926461
DPOManifolds:	 0.322290111168	 0.863606278633	 0.000000000000	 -0.068018787677	 0.025418751358	 0.000000000000	 4.903640761681	 3.013873926461
DPOManifolds:	 1.009599623935	 0.003423256879	 -0.000000000000	 -0.050659138456	 0.152437465962	 0.000000000000	 5.589176761395	 3.013873926461
DPOManifolds:	 1.010133118796	 0.003646344258	 -0.000000000000	 -0.048515107706	 0.146165176718	 0.000000000000	 3.106110089828	 3.013873926461
DPOManifolds:	 1.012687643054	 0.006507765795	 0.000000000000	 -0.046215754378	 0.112161176327	 0.000000000000	 2.492621443203	 3.013873926461
DPOManifolds:	 0.988723510931	 -0.021766223115	 0.000000000000	 0.050164447731	 -0.015567184595	 -0.000000000000	 2.660945638364	 3.013873926461
DPOManifolds:	 0.986998073424	 -0.021603334360	 -0.000000000000	 0.046261357746	 -0.016492964325	 -0.000000000000	 4.650080106304	 3.013873926461
DPOManifolds:	 0.988165704567	 -0.021719399920	 -0.000000000000	 0.048916083625	 -0.015914955161	 -0.000000000000	 2.848778695968	 3.013873926461
DPOManifolds:	 0.990076705441	 0.018632187501	 0.000000000000	 -0.071591564746	 -0.018108138906	 -0.000000000000	 4.948768719188	 3.013873926461
DPOManifolds:	 0.996887513661	 -0.021766319251	 0.000000000000	 0.065660898243	 -0.005592753711	 -0.000000000000	 2.279702346341	 3.013873926461
DPOManifolds:	 0.994802456963	 -0.021897278777	 0.000000000000	 0.062342418506	 -0.008916422083	 -0.000000000000	 3.052808855286	 3.013873926461
DPOManifolds:	 0.996048731690	 0.020655191970	 -0.000000000000	 -0.071956699104	 -0.007629005213	 0.000000000000	 2.407716955782	 3.013873926461
DPOManifolds:	 0.993925717908	 0.020055802943	 -0.000000000000	 -0.072458687805	 -0.011656557522	 -0.000000000000	 2.594251770893	 3.013873926461
DPOManifolds:	 0.997885188304	 0.021072124958	 0.000000000000	 -0.070949271682	 -0.004049034933	 -0.000000000000	 2.749440432788	 3.013873926461
DPOManifolds:	 0.990149057584	 -0.021861027486	 -0.000000000000	 0.053276903657	 -0.014467801380	 -0.000000000000	 2.112904432566	 3.013873926461
DPOManifolds:	 0.993315189660	 -0.021933245291	 -0.000000000000	 0.059665948559	 -0.010995905693	 -0.000000000000	 2.081472735702	 3.013873926461
DPOManifolds:	 0.983534850194	 0.014761876050	 0.000000000000	 -0.068229560426	 -0.021376089354	 -0.000000000000	 6.358487514663	 3.013873926461
DPOManifolds:	 0.983932276553	 0.015261396110	 0.000000000000	 -0.067143330959	 -0.022818553509	 -0.000000000000	 4.569764627968	 3.013873926461
DPOManifolds:	 0.980537172376	 -0.020552259402	 -0.000000000000	 0.031170344437	 -0.016100757969	 0.000000000000	 5.638790483648	 3.013873926461
DPOManifolds:	 0.719718833090	 0.393093604658	 -0.000000000000	 -0.143242394417	 0.277033186879	 -0.000000000000	 9.990176940103	 3.013873926461
DPOManifolds:	 0.923299704046	 -0.106302921323	 -0.000000000000	 0.011335093017	 0.063002237866	 0.000000000000	 7.787848629379	 3.013873926461
DPOManifolds:	 0.957850929027	 0.002487978976	 -0.000000000000	 -0.025650717487	 -0.002901517181	 0.000000000000	 5.927473350815	 3.013873926461
DPOManifolds:	 0.897024766174	 -0.013038206325	 0.000000000000	 -0.052829192427	 0.143406248478	 0.000000000000	 9.326936185174	 3.013873926461
DPOManifolds:	 0.843000850027	 -0.221301086531	 -0.000000000000	 0.134980751697	 0.150945406721	 0.000000000000	 6.278653557094	 3.013873926461
DPOManifolds:	 0.858483871396	 -0.172452655743	 -0.000000000000	 0.123181592904	 0.150365665197	 0.000000000000	 6.789603943544	 3.013873926461
DPOManifolds:	 0.960465081845	 -0.011878266929	 -0.000000000000	 -0.014372489078	 -0.001995674417	 0.000000000000	 4.984292410100	 3.013873926461
DPOManifolds:	 1.006092848930	 0.002076388139	 0.000000000000	 -0.068231739272	 0.209134167294	 0.000000000000	 5.994850088787	 3.013873926461
DPOManifolds:	 0.923973031168	 -0.135171144308	 0.000000000000	 0.007606629019	 0.040105196991	 0.000000000000	 4.926648177822	 3.013873926461
DPOManifolds:	 1.042545222839	 0.000415244267	 -0.000000000000	 -0.019669557146	 0.003260800868	 -0.000000000000	 2.694148818789	 3.013873926461
DPOManifolds:	 -0.542932360648	 0.998013486393	 -0.000000000000	 0.107111713705	 0.160703268868	 0.000000000000	 9.709262366652	 3.013873926461
DPOManifolds:	 1.042286926667	 -0.003387806007	 -0.000000000000	 -0.018629439540	 0.004141643388	 -0.000000000000	 3.197374034078	 3.013873926461
DPOManifolds:	 1.014072505752	 0.016509035442	 0.000000000000	 -0.067167770461	 0.023249365594	 -0.000000000000	 2.287654511031	 3.013873926461
DPOManifolds:	 -0.475223910683	 1.036273600863	 -0.000000000000	 0.126774904650	 0.155152077335	 -0.000000000000	 9.444999570457	 3.013873926461
DPOManifolds:	 1.034352155892	 -0.012559030330	 -0.000000000000	 0.010399347262	 -0.008074227544	 -0.000000000000	 1.652794265059	 3.013873926461
DPOManifolds:	 1.025984359653	 -0.013342809300	 0.000000000000	 0.037530562455	 -0.011592186593	 -0.000000000000	 2.187668047437	 3.013873926461
DPOManifolds:	 0.992906745379	 0.002080107193	 0.000000000000	 -0.059613624360	 -0.199970127377	 -0.000000000000	 2.072140587319	 3.013873926461
DPOManifolds:	 1.038333752169	 0.002855485310	 0.000000000000	 0.017982445238	 -0.011247154589	 0.000000000000	 2.845556457044	 3.013873926461
DPOManifolds:	 1.056903596869	 0.014970092399	 0.000000000000	 -0.020827856129	 -0.037427499312	 -0.000000000000	 2.948358094280	 3.013873926461
DPOManifolds:	 1.094843842209	 0.059609989658	 0.000000000000	 -0.062858979382	 -0.107008176611	 -0.000000000000	 3.332438721204	 3.013873926461
DPOManifolds:	 -1.065769759353	 -0.092083408960	 0.000000000000	 -0.001382633699	 0.016014727417	 0.000000000000	 18.731689512173	 3.013873926461
DPOManifolds:	 -0.610930362036	 0.889139802694	 -0.000000000000	 0.051381533720	 0.035347764903	 -0.000000000000	 10.401728433557	 3.013873926461
DPOManifolds:	 -0.736950626030	 0.864551451536	 -0.000000000000	 0.188271048595	 0.042576369782	 -0.000000000000	 11.229825607393	 3.013873926461
DPOManifolds:	 0.058575478229	 1.126104608538	 -0.000000000000	 0.154540093230	 0.085552824546	 -0.000000000000	 15.320312420907	 3.013873926461
DPOManifolds:	 0.153197370652	 1.108684720115	 -0.000000000000	 0.140995322707	 0.075752661707	 -0.000000000000	 15.868298364540	 3.013873926461
DPOManifolds:	 -0.723013506471	 0.863575761206	 -0.000000000000	 0.053652944847	 0.166042761705	 -0.000000000000	 10.576980726176	 3.013873926461
DPOManifolds:	 0.945572100668	 0.612476193394	 -0.000000000000	 0.158733145351	 -0.073788027542	 0.000000000000	 15.139529672854	 3.013873926461
DPOManifolds:	 -1.086629013095	 -0.079141983492	 0.000000000000	 -0.081190265516	 0.049195771597	 0.000000000000	 19.441081459292	 3.013873926461
DPOManifolds:	 -0.849655056280	 -0.661497161517	 0.000000000000	 0.028351471967	 0.047785513870	 -0.000000000000	 10.210598399110	 3.013873926461
DPOManifolds:	 -0.599038417912	 0.897985347035	 0.000000000000	 0.053737869409	 0.035892949419	 -0.000000000000	 9.731893309682	 3.013873926461
DPOManifolds:	 -0.752020879673	 0.769347643073	 0.000000000000	 0.036811752653	 0.036019494500	 -0.000000000000	 10.709083722562	 3.013873926461
DPOManifolds:	 -0.700822332072	 0.899021825096	 0.000000000000	 0.195931486414	 0.041275880296	 0.000000000000	 10.558244190719	 3.013873926461
DPOManifolds:	 1.052346682385	 0.204538734895	 0.000000000000	 -0.041339396230	 -0.022828264942	 -0.000000000000	 9.748704872980	 3.013873926461
DPOManifolds:	 -0.008716533613	 -1.129265381235	 0.000000000000	 -0.153254623000	 0.094201790614	 -0.000000000000	 9.607611377570	 3.013873926461
DPOManifolds:	 0.868388910030	 -0.716726875762	 -0.000000000000	 -0.165237607468	 -0.053122762859	 0.000000000000	 9.653859202589	 3.013873926461
DPOManifolds:	 -0.650135664750	 -0.936305921907	 0.000000000000	 -0.197866064598	 0.030254627590	 -0.000000000000	 14.768808827175	 3.013873926461
DPOManifolds:	 1.023449479273	 -0.018901362805	 -0.000000000000	 0.023319661486	 0.014979067399	 0.000000000000	 2.447499033171	 3.013873926461
DPOManifolds:	 -0.172051609897	 -1.115564379241	 -0.000000000000	 -0.165272252176	 -0.068557012623	 -0.000000000000	 16.727917416669	 3.013873926461
DPOManifolds:	 0.757833441070	 -0.833003307551	 0.000000000000	 -0.044914513615	 -0.167843966893	 0.000000000000	 15.394086630309	 3.013873926461
DPOManifolds:	 0.631607404847	 -0.919937454110	 0.000000000000	 -0.046297168562	 -0.146090687531	 -0.000000000000	 16.222039128411	 3.013873926461
DPOManifolds:	 -0.845577650636	 -0.654552776892	 0.000000000000	 -0.003330935091	 0.004307042983	 -0.000000000000	 10.179914228330	 3.013873926461
DPOManifolds:	 -1.111613283978	 -0.154818360739	 0.000000000000	 0.072932469518	 0.150334715872	 -0.000000000000	 9.629644913419	 3.013873926461
DPOManifolds:	 -1.080811762498	 -0.135022136646	 0.000000000000	 0.069714214075	 0.063288322708	 -0.000000000000	 10.246137506852	 3.013873926461
DPOManifolds:	 -0.846881661898	 0.742390406377	 0.000000000000	 0.167117366106	 0.050021321867	 -0.000000000000	 11.240015006580	 3.013873926461
DPOManifolds:	 -1.074786170041	 -0.014456145298	 0.000000000000	 -0.000650318673	 0.048386261703	 0.000000000000	 9.652462869430	 3.013873926461
DPOManifolds:	 -1.063123746897	 -0.118623265300	 0.000000000000	 -0.001752388900	 0.015717214537	 -0.000000000000	 10.056026380114	 3.013873926461
DPOManifolds:	 -0.735328499710	 0.868046325268	 0.000000000000	 0.190800244138	 0.044991969632	 0.000000000000	 9.798583002253	 3.013873926461
DPOManifolds:	 -0.530573924486	 1.006470118692	 0.000000000000	 0.112883887595	 0.160406345862	 -0.000000000000	 9.619868958831	 3.013873926461
DPOManifolds:	 0.326586098708	 1.077450266324	 -0.000000000000	 0.111881666643	 -0.132099525343	 0.000000000000	 9.615769519744	 3.013873926461
DPOManifolds:	 -0.024248185692	 1.118140486606	 0.000000000000	 0.129533800949	 -0.091356074687	 -0.000000000000	 9.674855840384	 3.013873926461
DPOManifolds:	 1.047030965435	 0.201580778515	 0.000000000000	 0.000682043843	 -0.004062449930	 -0.000000000000	 9.984422357064	 3.013873926461
DPOManifolds:	 0.423866166722	 0.989611271487	 0.000000000000	 0.047889827647	 -0.020504171571	 -0.000000000000	 9.603989319707	 3.013873926461
DPOManifolds:	 0.027085517873	 1.073495022499	 -0.000000000000	 0.040262385518	 -0.000995283139	 0.000000000000	 9.693614627399	 3.013873926461
DPOManifolds:	 -0.097625186178	 -1.072471294423	 0.000000000000	 -0.054010528060	 0.004947155845	 -0.000000000000	 9.596794230922	 3.013873926461
DPOManifolds:	 0.740678777645	 -0.780517893557	 0.000000000000	 -0.036364711742	 -0.034561345307	 0.000000000000	 9.629644913566	 3.013873926461
DPOManifolds:	 1.035025015730	 -0.011880125415	 -0.000000000000	 -0.004018525097	 0.012902791282	 0.000000000000	 2.449861925318	 3.013873926461
DPOManifolds:	 1.040643775056	 -0.009172219959	 -0.000000000000	 -0.012425231553	 0.001268813547	 -0.000000000000	 2.612295339709	 3.013873926461
DPOManifolds:	 0.244164693645	 -0.832349917807	 -0.000000000000	 0.151097620068	 0.145368378587	 0.000000000000	 5.589176754429	 3.013873926461
DPOManifolds:	 0.148192983526	 -0.911966182168	 -0.000000000000	 0.064293694344	 0.010493676092	 -0.000000000000	 6.358487504783	 3.013873926461
DPOManifolds:	 0.092162665740	 -0.879625344356	 -0.000000000000	 0.126191032751	 0.116430556536	 -0.000000000000	 5.638826780820	 3.013873926461
DPOManifolds:	 -0.802514183456	 -0.173367719652	 -0.000000000000	 0.065314415959	 -0.303721417136	 0.000000000000	 9.990176940103	 3.013873926461
DPOManifolds:	 -0.879450956332	 0.115398502817	 -0.000000000000	 -0.117694556123	 -0.118827100337	 0.000000000000	 4.738877752114	 3.013873926461
DPOManifolds:	 -0.456441642785	 -0.743576319282	 -0.000000000000	 0.096084336097	 -0.174594647486	 -0.000000000000	 4.841854390063	 3.013873926461
DPOManifolds:	 -0.118469060141	 0.859823351325	 -0.000000000000	 -0.196669124903	 0.070415813798	 0.000000000000	 4.878987216752	 3.013873926461
DPOManifolds:	 -0.105027752345	 -0.816973066360	 -0.000000000000	 0.301551848470	 -0.040281562059	 0.000000000000	 7.773377484260	 3.013873926461
DPOManifolds:	 -0.028580282080	 -0.884048616469	 0.000000000000	 0.134426049330	 -0.106794720646	 -0.000000000000	 5.927473351244	 3.013873926461
DPOManifolds:	 0.544583950519	 0.678008764386	 0.000000000000	 -0.078199948725	 0.189143412060	 -0.000000000000	 4.862839961916	 3.013873926461
DPOManifolds:	 0.303104627618	 -0.814212300367	 -0.000000000000	 0.204647301473	 -0.028289092145	 -0.000000000000	 4.934564888276	 3.013873926461
DPOManifolds:	 -0.618565001494	 -0.663860730208	 0.000000000000	 0.085822932508	 -0.079831715225	 -0.000000000000	 9.346435576338	 3.013873926461
DPOManifolds:	 -0.626854096619	 -0.436303939781	 -0.000000000000	 0.247817116574	 -0.356345748884	 0.000000000000	 4.867341548062	 3.013873926461
DPOManifolds:	 -0.555254726096	 0.474352024859	 0.000000000000	 -0.330079230285	 -0.386555324496	 0.000000000000	 4.755017653937	 3.013873926461
DPOManifolds:	 0.242867740560	 -0.715221766635	 -0.000000000000	 0.427794635995	 0.145252851066	 0.000000000000	 4.868941615001	 3.013873926461
DPOManifolds:	 0.401270184483	 0.615628233736	 0.000000000000	 -0.416437108283	 0.271722081939	 0.000000000000	 4.765453880219	 3.013873926461
DPOManifolds:	 0.252147910899	 -0.826327593684	 -0.000000000000	 0.159803212432	 0.147250990919	 -0.000000000000	 4.984292359931	 3.013873926461
DPOManifolds:	 -0.869680648118	 -0.018627364619	 -0.000000000000	 0.099759407725	 -0.179800582124	 -0.000000000000	 4.879021083788	 3.013873926461
DPOManifolds:	 -0.346501986341	 -0.794844125489	 -0.000000000000	 0.210708568856	 0.012180016906	 0.000000000000	 4.892722168803	 3.013873926461
DPOManifolds:	 0.201916435038	 0.841846931851	 -0.000000000000	 -0.207878140683	 -0.048417138003	 0.000000000000	 4.866125154011	 3.013873926461
DPOManifolds:	 0.454333876919	 -0.804672732210	 0.000000000000	 0.055777022746	 0.031502539583	 0.000000000000	 4.816628598112	 3.013873926461
DPOManifolds:	 -0.926993900545	 -0.072858072222	 -0.000000000000	 0.003400606512	 -0.043220535998	 -0.000000000000	 4.750614879924	 3.013873926461
DPOManifolds:	 -0.883051608198	 0.280347631535	 -0.000000000000	 -0.017738421493	 -0.055810609875	 -0.000000000000	 4.844026347057	 3.013873926461
DPOManifolds:	 -0.395376697793	 -0.837086010987	 -0.000000000000	 0.053952882588	 -0.025424825919	 -0.000000000000	 4.847850006139	 3.013873926461
DPOManifolds:	 -0.110418517000	 0.922221190256	 -0.000000000000	 -0.044465236809	 -0.005284745703	 -0.000000000000	 4.750776167757	 3.013873926461
DPOManifolds:	 0.108090953959	 -0.917317440534	 0.000000000000	 0.065779202364	 0.007800289812	 0.000000000000	 5.057386395619	 3.013873926461
DPOManifolds:	 0.044214065728	 0.926789187912	 -0.000000000000	 -0.048892008835	 0.002370954769	 -0.000000000000	 4.775999952194	 3.013873926461
DPOManifolds:	 0.033383356536	 -0.928078211111	 0.000000000000	 0.044826618899	 0.001647991606	 -0.000000000000	 5.994562379195	 3.013873926461
DPOManifolds:	 1.035458392280	 -0.013435979191	 -0.000000000000	 0.000927777729	 0.000582084099	 0.000000000000	 1.873198648219	 3.013873926461
DPOManifolds:	 0.988308701143	 0.004088199503	 -0.000000000000	 -0.043431376120	 -0.134494065995	 -0.000000000000	 2.756281727980	 3.013873926461
%%%%%%%%%%%%%%%%%%%%%%%%%%%%%%%%%%%%%%%%%%%%%%%%%%%%%%%%%%%%%%%%%%%%%
Res25-x+h:	 2.605157173629	 -0.000000000000	 0.000000000000	 -0.000000000388	 -2.131259480202	 -0.000000000000	 31.413272702456	 3.012323270749
Res25-x+h:	 2.451464687162	 0.000000000000	 0.000000000000	 0.000000000002	 -1.929108835683	 0.000000000000	 31.412100639764	 3.104104896788
%%%%%%%%%%%%%%%%%%%%%%%%%%%%%%%%%%%%%%%%%%%%%%%%%%%%%%%%%%%%%%%%%%%%%
Res23-x+h:	 1.587427060598	 0.000000000000	 0.000000000000	 0.000000000000	 -0.882468096310	 0.000000000000	 18.840967405783	 3.001357255816
Res23-x+h:	 1.406506637065	 0.000000000000	 -0.000000000000	 0.000000000000	 -0.594708582453	 -0.000000000000	 18.794508786554	 3.047064550081
Res23-x+h:	 1.508425262243	 -0.000000000000	 -0.000000000000	 -0.000000000000	 -0.758195762838	 -0.000000000000	 18.832770049887	 3.026732966797
%%%%%%%%%%%%%%%%%%%%%%%%%%%%%%%%%%%%%%%%%%%%%%%%%%%%%%%%%%%%%%%%%%%%%
Res37-x+h:	 -2.451852439033	 0.000000000000	 0.000000000000	 0.000000000000	 1.954836785589	 0.000000000000	 43.978416996590	 3.005923436396
Res37-x+h:	 -2.300023889120	 0.000000000000	 -0.000000000000	 -0.000000000010	 1.751554043402	 -0.000000000000	 43.976894317465	 3.091748446122
%%%%%%%%%%%%%%%%%%%%%%%%%%%%%%%%%%%%%%%%%%%%%%%%%%%%%%%%%%%%%%%%%%%%%
Res47-x+h:	 1.787757094694	 0.000000000000	 0.000000000000	 0.000000000000	 -1.147924599743	 0.000000000000	 44.514684550531	 2.997230642137
Res47-x+h:	 1.859691399331	 -0.000000000000	 -0.000000000000	 0.000000000008	 -1.237664536854	 -0.000000000000	 43.973226037865	 3.002226320753
Res47-x+h:	 1.760479162715	 0.000000000000	 -0.000000000000	 0.000000000004	 -1.091573950222	 -0.000000000000	 43.967983268029	 3.043984736798
%%%%%%%%%%%%%%%%%%%%%%%%%%%%%%%%%%%%%%%%%%%%%%%%%%%%%%%%%%%%%%%%%%%%%
Res35+x+h:	 1.830014159439	 0.000000000000	 0.000000000000	 0.000000000000	 -1.212556168782	 0.000000000000	 30.794319624250	 2.971697335067
%%%%%%%%%%%%%%%%%%%%%%%%%%%%%%%%%%%%%%%%%%%%%%%%%%%%%%%%%%%%%%%%%%%%%
Res37+x+h:	 2.549855330075	 0.000000000000	 0.000000000000	 0.000000000000	 -2.085963351140	 -0.000000000000	 43.817277173449	 2.934918780687
%%%%%%%%%%%%%%%%%%%%%%%%%%%%%%%%%%%%%%%%%%%%%%%%%%%%%%%%%%%%%%%%%%%%%
Res27-x+h:	 3.550644667983	 0.000000000000	 0.000000000000	 -0.000000001485	 -3.190468338493	 -0.000000000000	 43.980653815271	 2.991280323087
%%%%%%%%%%%%%%%%%%%%%%%%%%%%%%%%%%%%%%%%%%%%%%%%%%%%%%%%%%%%%%%%%%%%%
Res25+x+h:	 -0.968115055111	 0.000000000000	 -0.000000000000	 0.000000000012	 -0.265959718835	 0.000000000000	 31.246951744637	 2.932608921945
%%%%%%%%%%%%%%%%%%%%%%%%%%%%%%%%%%%%%%%%%%%%%%%%%%%%%%%%%%%%%%%%%%%%%
Res45+x+h:	 -0.969056422016	 0.000000000000	 0.000000000000	 -0.000000000001	 -0.126767119783	 0.000000000000	 30.398418802755	 2.987089791658
%%%%%%%%%%%%%%%%%%%%%%%%%%%%%%%%%%%%%%%%%%%%%%%%%%%%%%%%%%%%%%%%%%%%%
L2LyapunovTarget:	 1.056460480396	 0.000000000000	 0.000000000000	 -0.000000000000	 -0.110092617115	 -0.000000000000	 4.110480863772	 3.003706759619
%%%%%%%%%%%%%%%%%%%%%%%%%%%%%%%%%%%%%%%%%%%%%%%%%%%%%%%%%%%%%%%%%%%%%
L2LyapunovManifolds:	 0.969729962613	 -0.029208490678	 0.000000000000	 0.069647106410	 0.057120789180	 -0.000000000000	 4.343528231598	 3.003706759619
L2LyapunovManifolds:	 1.018102063134	 -0.057222530968	 -0.000000000000	 -0.047004892734	 0.037132221379	 0.000000000000	 4.587043732749	 3.003706759619
L2LyapunovManifolds:	 1.038229316098	 -0.035068850710	 -0.000000000000	 -0.069761997431	 0.055476348734	 0.000000000000	 4.666079443708	 3.003706759619
L2LyapunovManifolds:	 1.008079789896	 0.088433935541	 0.000000000000	 0.015387675955	 0.019162717494	 -0.000000000000	 5.304871118481	 3.003706759619
L2LyapunovManifolds:	 0.971666357056	 -0.092154481271	 0.000000000000	 -0.007604137553	 0.038215188226	 0.000000000000	 4.535787046394	 3.003706764643
L2LyapunovManifolds:	 1.016210463993	 0.004280285221	 0.000000000000	 -0.033893498188	 0.140492294679	 0.000000000000	 4.286109659632	 3.003706759619
L2LyapunovManifolds:	 1.019384595587	 0.011975724831	 0.000000000000	 -0.057342965252	 0.107297036608	 0.000000000000	 4.733410515826	 3.003706759619
L2LyapunovManifolds:	 1.049150319208	 0.016158954534	 -0.000000000000	 -0.099912818688	 0.025204877891	 0.000000000000	 5.529580154490	 3.003706759619
L2LyapunovManifolds:	 0.994515496038	 -0.045795217312	 -0.000000000000	 -0.067409317225	 -0.005743765658	 0.000000000000	 3.567280912582	 3.003706759619
L2LyapunovManifolds:	 0.997457906097	 0.047224385751	 0.000000000000	 0.065580634928	 -0.000209705515	 0.000000000000	 3.886686525064	 3.003706759619
L2LyapunovManifolds:	 0.988751370614	 0.001107444083	 0.000000000000	 -0.017727256921	 -0.182145154422	 -0.000000000000	 3.825319757035	 3.003706759619
L2LyapunovManifolds:	 0.997260701132	 0.006305101990	 0.000000000000	 0.221247345214	 0.089650778369	 0.000000000000	 3.475658649112	 3.003706759619
L2LyapunovManifolds:	 1.006332478542	 0.067143004899	 0.000000000000	 0.039172857092	 0.018666017952	 -0.000000000000	 3.889276105333	 3.003706759619
L2LyapunovManifolds:	 0.991913640041	 0.029447839215	 0.000000000000	 0.095218628192	 -0.016344834711	 0.000000000000	 2.415255564275	 3.003706759619
L2LyapunovManifolds:	 1.007248736927	 0.010670314224	 0.000000000000	 0.132013299732	 -0.101488210697	 -0.000000000000	 2.578819292871	 3.003706759619
L2LyapunovManifolds:	 0.997583086480	 -0.077151259828	 0.000000000000	 -0.029437219313	 0.002896067710	 0.000000000000	 5.149788248394	 3.003706759619
L2LyapunovManifolds:	 1.011841637893	 0.000433239792	 -0.000000000000	 -0.006062261435	 0.174669224781	 0.000000000000	 5.340418179153	 3.003706759619
L2LyapunovManifolds:	 1.008666534541	 -0.036757382442	 -0.000000000000	 -0.080207192138	 0.018646039618	 -0.000000000000	 3.567280928706	 3.003706759619
L2LyapunovManifolds:	 1.008234244257	 -0.032377871379	 -0.000000000000	 -0.088404272439	 0.019267663618	 -0.000000000000	 2.415255562621	 3.003706759619
L2LyapunovManifolds:	 0.998739233543	 0.004893112228	 0.000000000000	 0.274678810969	 0.059252410976	 -0.000000000000	 3.778992187493	 3.003706759619
L2LyapunovManifolds:	 0.997436558828	 -0.043563846767	 -0.000000000000	 -0.071009545018	 -0.000539908604	 0.000000000000	 3.039031838458	 3.003706759619
L2LyapunovManifolds:	 0.991044208179	 -0.057162942244	 -0.000000000000	 -0.051984419433	 -0.011588791136	 0.000000000000	 3.475658614179	 3.003706759619
L2LyapunovManifolds:	 0.995153710458	 -0.026985860912	 -0.000000000000	 -0.102333316950	 -0.017395924173	 -0.000000000000	 4.098889840643	 3.003706759619
L2LyapunovManifolds:	 1.006456275458	 -0.008670280869	 -0.000000000000	 -0.143023517999	 -0.115536841241	 -0.000000000000	 3.889276117530	 3.003706759619
L2LyapunovManifolds:	 1.004072992176	 0.061859073240	 -0.000000000000	 0.046016418306	 0.013950435558	 0.000000000000	 5.108851346954	 3.003706759619
L2LyapunovManifolds:	 0.997260701259	 -0.006305101906	 0.000000000000	 -0.221247348559	 0.089650776377	 -0.000000000000	 3.985669703898	 3.003706759619
L2LyapunovManifolds:	 1.004879981091	 -0.002544514326	 -0.000000000000	 0.117051576094	 0.235124615643	 -0.000000000000	 4.460989945989	 3.003706759619
L2LyapunovManifolds:	 0.976851057790	 0.054343289649	 0.000000000000	 0.051710882747	 -0.035586979219	 -0.000000000000	 4.236894424511	 3.003706759619
L2LyapunovManifolds:	 1.027881518271	 0.032664804497	 0.000000000000	 -0.058736709644	 -0.064167120729	 -0.000000000000	 3.843371141258	 3.003706759619
L2LyapunovManifolds:	 1.020968283163	 -0.022239862512	 -0.000000000000	 0.039767578382	 -0.094027419285	 0.000000000000	 5.428100378736	 3.003706759619
L2LyapunovManifolds:	 0.951472501541	 -0.016612700108	 -0.000000000000	 0.101066397761	 -0.024862575401	 -0.000000000000	 6.379928125580	 3.003706759619
L2LyapunovManifolds:	 0.987831081601	 -0.001633059226	 -0.000000000000	 0.022769699364	 -0.173181555223	 -0.000000000000	 5.918764965314	 3.003706759619
L2LyapunovManifolds:	 1.008769420151	 0.042518096536	 -0.000000000000	 0.070691838347	 0.019176815307	 0.000000000000	 4.764588300482	 3.003706759619
L2LyapunovManifolds:	 0.989837732892	 0.000231153638	 -0.000000000000	 0.004352944809	 0.194196907299	 -0.000000000000	 5.614923226991	 3.003706759619
L2LyapunovManifolds:	 1.012410487635	 0.000015469797	 0.000000000000	 -0.000200841105	 0.170431097440	 0.000000000000	 4.343528229750	 3.003706763809
L2LyapunovManifolds:	 1.003305817002	 0.028743932601	 0.000000000000	 -0.037289927311	 0.092436459201	 0.000000000000	 4.587043733361	 3.003706759619
L2LyapunovManifolds:	 1.012450323219	 -0.000015524767	 0.000000000000	 0.000200508323	 0.170133875361	 0.000000000000	 4.666079443707	 3.003706763797
L2LyapunovManifolds:	 1.046212178516	 -0.042741844637	 0.000000000000	 -0.043778592592	 -0.081677046255	 -0.000000000000	 5.304871118887	 3.003706759619
L2LyapunovManifolds:	 1.007973117827	 0.065676932026	 0.000000000000	 0.040342589922	 0.021499728104	 0.000000000000	 4.535787023422	 3.003706764643
L2LyapunovManifolds:	 0.999017177434	 -0.049533847780	 0.000000000000	 -0.004111484940	 0.062268328638	 0.000000000000	 4.733410516195	 3.003706760526
L2LyapunovManifolds:	 1.008486890339	 -0.016710557242	 -0.000000000000	 0.051071527353	 0.123556402917	 0.000000000000	 4.286109659797	 3.003706759619
L2LyapunovManifolds:	 1.008029997800	 -0.065652346658	 0.000000000000	 -0.040352184313	 0.021598891652	 0.000000000000	 5.529580154624	 3.003706759449
L2LyapunovManifolds:	 1.012116253385	 0.000237262483	 -0.000000000000	 -0.003201575241	 0.172624184345	 0.000000000000	 3.886686527776	 3.003706759619
L2LyapunovManifolds:	 0.998376243268	 -0.047925544265	 -0.000000000000	 -0.064588655814	 0.001572186437	 -0.000000000000	 3.825319857723	 3.003706759619
L2LyapunovManifolds:	 1.008736374641	 -0.038573798698	 -0.000000000000	 -0.077071838059	 0.018731340850	 -0.000000000000	 2.578819248752	 3.003706759619
L2LyapunovManifolds:	 1.003253825345	 0.028765730236	 0.000000000000	 -0.037376710341	 0.092353470978	 0.000000000000	 5.149788250221	 3.003706759619
L2LyapunovManifolds:	 0.999198064308	 0.004112476107	 0.000000000000	 0.306712631175	 0.044310828679	 0.000000000000	 3.039031851988	 3.003706759619
L2LyapunovManifolds:	 1.006678759130	 0.066827705971	 0.000000000000	 0.039428085396	 0.019270400795	 -0.000000000000	 4.098889820944	 3.003706759619
L2LyapunovManifolds:	 1.008039017803	 -0.065388069831	 -0.000000000000	 -0.040659188589	 0.021590566957	 -0.000000000000	 5.108851357731	 3.003706759619
L2LyapunovManifolds:	 1.008058716592	 -0.064818335990	 0.000000000000	 -0.041322837020	 0.021570682750	 0.000000000000	 3.843371148701	 3.003706752676
L2LyapunovManifolds:	 1.008061207587	 -0.064744319328	 0.000000000000	 -0.041409594948	 0.021567910259	 0.000000000000	 4.236894412443	 3.003706716902
L2LyapunovManifolds:	 1.008035573393	 -0.065488735476	 -0.000000000000	 -0.040542185680	 0.021593806190	 -0.000000000000	 3.985669697551	 3.003706759619
L2LyapunovManifolds:	 0.999072132203	 -0.050297646462	 0.000000000000	 -0.005752810970	 0.061102487616	 0.000000000000	 4.460989946375	 3.003706760437
L2LyapunovManifolds:	 1.008008853381	 0.065645737047	 0.000000000000	 0.040367101071	 0.021560616332	 -0.000000000000	 5.428100372558	 3.003706759619
L2LyapunovManifolds:	 1.007991373556	 0.065661406619	 0.000000000000	 0.040355675647	 0.021531418066	 0.000000000000	 6.379928124316	 3.003706654300
L2LyapunovManifolds:	 1.007997751900	 0.065655544529	 0.000000000000	 0.040359618185	 0.021541855013	 -0.000000000000	 5.918764967642	 3.003706759619
L2LyapunovManifolds:	 1.055186580040	 -0.015530227761	 -0.000000000000	 -0.017359318068	 -0.106483593326	 -0.000000000000	 4.764588300590	 3.003706759619
L2LyapunovManifolds:	 1.021980683392	 0.066284523397	 0.000000000000	 0.053514052851	 -0.017932764963	 -0.000000000000	 5.614923223056	 3.003706759619
%%%%%%%%%%%%%%%%%%%%%%%%%%%%%%%%%%%%%%%%%%%%%%%%%%%%%%%%%%%%%%%%%%%%%
L1LyapunovManifolds:	 0.996488646654	 -0.026378628984	 0.000000000000	 0.030121508773	 -0.002687256957	 -0.000000000000	 3.151135004719	 3.013995763057
L1LyapunovManifolds:	 0.957129296134	 0.001968488717	 -0.000000000000	 0.022267729981	 -0.008879311936	 0.000000000000	 2.936486004591	 3.013995763057
L1LyapunovManifolds:	 0.979628089799	 0.018216861414	 -0.000000000000	 -0.036378773460	 -0.020964017403	 -0.000000000000	 2.786989695240	 3.013995763057
L1LyapunovManifolds:	 1.009078458881	 -0.001567725522	 0.000000000000	 0.027794112917	 0.170358362105	 -0.000000000000	 2.112362173360	 3.013995763057
L1LyapunovManifolds:	 1.031377150954	 -0.015463374928	 0.000000000000	 -0.001614962178	 -0.001316233095	 -0.000000000000	 2.425157262562	 3.013995763057
L1LyapunovManifolds:	 0.955463818750	 -0.013718720929	 -0.000000000000	 0.014172105905	 -0.004752795395	 0.000000000000	 2.329588285481	 3.013995763057
L1LyapunovManifolds:	 1.026934520619	 -0.018906631699	 -0.000000000000	 0.000659210412	 0.000470878472	 -0.000000000000	 1.565547869119	 3.013995763057
L1LyapunovManifolds:	 1.032370168536	 -0.014675806169	 0.000000000000	 0.000544350618	 0.000448281033	 -0.000000000000	 1.846719021272	 3.013995763057
L1LyapunovManifolds:	 0.963290478245	 -0.003381292405	 -0.000000000000	 -0.001213240853	 -0.025753524579	 0.000000000000	 3.151135004467	 3.013995763057
L1LyapunovManifolds:	 0.957159153661	 0.008076869470	 0.000000000000	 0.006580028794	 0.018995002242	 -0.000000000000	 2.169617043435	 3.013995763057
L1LyapunovManifolds:	 0.960597798051	 -0.012263568245	 0.000000000000	 -0.007592598283	 -0.000869771888	 0.000000000000	 2.999730861048	 3.013995763057
L1LyapunovManifolds:	 0.990843482979	 0.026329221641	 0.000000000000	 -0.019969115666	 -0.004575477346	 -0.000000000000	 1.276568967744	 3.013995763057
L1LyapunovManifolds:	 0.997382595884	 0.025861740051	 -0.000000000000	 -0.035569494924	 -0.002398670666	 -0.000000000000	 1.539587359988	 3.013995763057
L1LyapunovManifolds:	 0.957204692895	 -0.008225436145	 0.000000000000	 -0.006542216937	 0.018776243357	 0.000000000000	 3.308620062516	 3.013995763057
L1LyapunovManifolds:	 1.041391292203	 0.002118831684	 0.000000000000	 -0.015930553783	 -0.000807431009	 0.000000000000	 2.865207154698	 3.013995763057
L1LyapunovManifolds:	 0.962165050544	 0.009018834545	 0.000000000000	 0.017190769896	 0.004588372186	 -0.000000000000	 2.425157262074	 3.013995763057
L1LyapunovManifolds:	 1.002857208131	 -0.002951303698	 -0.000000000000	 0.200024369477	 0.208286715586	 0.000000000000	 1.565547866440	 3.013995763057
L1LyapunovManifolds:	 1.005852699672	 -0.006649771683	 0.000000000000	 0.129817231047	 0.121944820820	 0.000000000000	 1.846719021258	 3.013995763057
L1LyapunovManifolds:	 0.993480538617	 0.023901812144	 -0.000000000000	 -0.045999799718	 -0.008165637547	 -0.000000000000	 2.865207154492	 3.013995763057
L1LyapunovManifolds:	 0.961732112952	 0.010282004642	 0.000000000000	 0.014489062415	 0.002301006226	 -0.000000000000	 2.579446355865	 3.013995763057
L1LyapunovManifolds:	 0.962602583082	 0.006926804779	 0.000000000000	 0.019994162235	 0.008093174853	 -0.000000000000	 2.060679157665	 3.013995763057
L1LyapunovManifolds:	 0.961415208181	 0.010948677660	 0.000000000000	 0.012621312378	 0.001068250367	 -0.000000000000	 2.961600112904	 3.013995763057
L1LyapunovManifolds:	 0.965619273843	 0.012092534621	 -0.000000000000	 -0.012631413047	 0.010343570652	 0.000000000000	 2.169617042003	 3.013995763057
L1LyapunovManifolds:	 1.006579160530	 -0.007009040144	 0.000000000000	 0.118086282752	 0.119131011783	 0.000000000000	 2.195978476432	 3.013995763057
L1LyapunovManifolds:	 1.008924744906	 -0.006039992371	 0.000000000000	 0.081018016691	 0.130453749919	 0.000000000000	 2.367146481396	 3.013995763057
L1LyapunovManifolds:	 0.962752061308	 -0.008037747241	 0.000000000000	 -0.003708884648	 -0.019841512133	 0.000000000000	 2.329588285644	 3.013995761846
L1LyapunovManifolds:	 0.960902858383	 0.011747057167	 0.000000000000	 0.009832803187	 -0.000345615961	 -0.000000000000	 2.786989694577	 3.013995763057
L1LyapunovManifolds:	 0.981544148677	 0.019566371964	 0.000000000000	 -0.037404689918	 -0.019464241480	 -0.000000000000	 2.410435501770	 3.013995763057
L1LyapunovManifolds:	 1.026580674974	 -0.018153526587	 0.000000000000	 0.012041412483	 0.008818623140	 -0.000000000000	 2.961600113170	 3.013995763057
L1LyapunovManifolds:	 1.026426950838	 -0.017860714626	 -0.000000000000	 -0.007974646312	 0.015857447897	 -0.000000000000	 2.060679174142	 3.013995763057
L1LyapunovManifolds:	 1.031881621219	 -0.013769469876	 0.000000000000	 -0.006527013348	 0.011637257448	 -0.000000000000	 2.579446355846	 3.013995763057
L1LyapunovManifolds:	 0.995494523614	 0.007596129728	 0.000000000000	 -0.157305333005	 -0.091454927998	 0.000000000000	 2.999730860090	 3.013995763057
L1LyapunovManifolds:	 0.978342376016	 -0.013883909845	 -0.000000000000	 0.046826066898	 -0.026816766723	 0.000000000000	 2.112362172666	 3.013995763057
L1LyapunovManifolds:	 1.026094685242	 -0.013932586696	 0.000000000000	 0.032812634948	 -0.013637354146	 0.000000000000	 2.195978476680	 3.013995763057
L1LyapunovManifolds:	 0.993513537446	 0.002612361568	 -0.000000000000	 -0.082283323724	 -0.199945173875	 -0.000000000000	 2.367146481342	 3.013995763057
L1LyapunovManifolds:	 1.026121905620	 -0.018129363306	 0.000000000000	 0.012753504465	 -0.012122121363	 -0.000000000000	 1.276568960245	 3.013995763057
L1LyapunovManifolds:	 1.031604555596	 -0.014079061275	 0.000000000000	 0.010385919886	 -0.008008897223	 -0.000000000000	 1.539587360077	 3.013995763057
L1LyapunovManifolds:	 0.970890848059	 -0.011702109949	 0.000000000000	 0.028365554565	 -0.017589937219	 0.000000000000	 3.308620062728	 3.013995763057
%%%%%%%%%%%%%%%%%%%%%%%%%%%%%%%%%%%%%%%%%%%%%%%%%%%%%%%%%%%%%%%%%%%%%
DPOManifolds:	 1.006562145507	 -0.019900853073	 -0.000000000000	 0.066043082490	 0.030880860879	 0.000000000000	 2.945406926859	 3.013873926461
DPOManifolds:	 0.999596114366	 0.021447069124	 -0.000000000000	 -0.069096389263	 -0.000726504354	 -0.000000000000	 2.976353099080	 3.013873926461
DPOManifolds:	 0.963451422349	 -0.001523047359	 -0.000000000000	 -0.023163143062	 0.017435384337	 -0.000000000000	 2.660945642821	 3.013873926461
DPOManifolds:	 0.940753194719	 -0.017458071016	 0.000000000000	 0.026986214200	 0.046705376257	 -0.000000000000	 2.848778702094	 3.013873926461
DPOManifolds:	 0.978457350082	 0.020070855676	 -0.000000000000	 -0.026399290544	 -0.014795934158	 -0.000000000000	 2.407716956031	 3.013873926461
DPOManifolds:	 0.961863142139	 0.013318066237	 -0.000000000000	 0.009628500834	 0.000460877092	 0.000000000000	 2.594251770887	 3.013873926461
DPOManifolds:	 0.916313140431	 -0.050489725075	 0.000000000000	 0.079049785594	 0.068871129310	 0.000000000000	 3.563127541458	 3.013873904832
DPOManifolds:	 0.957995239600	 -0.003381935801	 -0.000000000000	 0.025372967873	 -0.001827878504	 -0.000000000000	 2.492621442762	 3.013873926461
DPOManifolds:	 1.010801749408	 -0.003959313000	 -0.000000000000	 0.046126526401	 0.138705947502	 0.000000000000	 2.749440432759	 3.013873926461
DPOManifolds:	 0.957783213755	 0.003056496376	 -0.000000000000	 0.024802202545	 -0.006618084203	 0.000000000000	 3.052808854893	 3.013873926461
DPOManifolds:	 0.986583265766	 -0.016932255646	 0.000000000000	 0.069106731877	 -0.022168928166	 0.000000000000	 2.279702346329	 3.013873926461
DPOManifolds:	 0.974447635582	 0.014408650709	 -0.000000000000	 -0.036143559307	 0.016191596078	 -0.000000000000	 2.112904433525	 3.013873926461
DPOManifolds:	 1.005720094518	 -0.001929321695	 0.000000000000	 0.070335079483	 0.217882599381	 0.000000000000	 2.081472736492	 3.013873926461
DPOManifolds:	 0.989402845567	 -0.003508036679	 -0.000000000000	 0.046539501636	 -0.146846223174	 0.000000000000	 1.652794259881	 3.013873926461
DPOManifolds:	 1.004288626154	 -0.020461751466	 -0.000000000000	 0.072347417070	 0.008355523652	 0.000000000000	 2.447499033895	 3.013873926461
DPOManifolds:	 1.006339002066	 -0.019847883099	 -0.000000000000	 0.072608718530	 0.012220217222	 0.000000000000	 2.449861932911	 3.013873926461
DPOManifolds:	 1.007303482050	 -0.019519246220	 0.000000000000	 0.072481945156	 0.013952705520	 0.000000000000	 2.612295341493	 3.013873926461
DPOManifolds:	 1.012010578174	 0.021514950146	 0.000000000000	 -0.048678201544	 0.016479822258	 -0.000000000000	 1.873198648896	 3.013873926461
DPOManifolds:	 1.001677860410	 -0.021079970356	 -0.000000000000	 0.070983167281	 0.003271114374	 -0.000000000000	 2.756281727915	 3.013873926461
DPOManifolds:	 0.986925693876	 -0.006278172858	 -0.000000000000	 0.045231746821	 -0.113736085543	 0.000000000000	 2.694148818328	 3.013873926461
DPOManifolds:	 1.005558475445	 0.021876992248	 0.000000000000	 -0.061461724717	 0.009581176834	 -0.000000000000	 3.197374034839	 3.013873926461
DPOManifolds:	 1.003081636634	 0.021774169104	 0.000000000000	 -0.065367478382	 0.005633615904	 0.000000000000	 2.287654510974	 3.013873926461
DPOManifolds:	 1.011229386923	 0.021604329506	 -0.000000000000	 -0.050367007189	 0.015940263979	 -0.000000000000	 2.187668047423	 3.013873926461
DPOManifolds:	 1.006433504363	 0.021879950787	 0.000000000000	 -0.059922376585	 0.010823573885	 -0.000000000000	 2.072140588180	 3.013873926461
DPOManifolds:	 1.013201149815	 0.021355962441	 -0.000000000000	 -0.046059274815	 0.017136942732	 -0.000000000000	 2.845556403250	 3.013873926461
DPOManifolds:	 1.013826268066	 0.021261618803	 0.000000000000	 -0.044667219907	 0.017401969329	 0.000000000000	 2.948358109092	 3.013873908263
DPOManifolds:	 1.014777397949	 0.021103903125	 0.000000000000	 -0.042533328116	 0.017699994581	 0.000000000000	 3.161183583222	 3.013873908435
DPOManifolds:	 1.010404372887	 0.003767495583	 0.000000000000	 -0.047501442317	 0.143096007681	 0.000000000000	 3.563127541167	 3.013873904832
DPOManifolds:	 1.012687643054	 0.006507765795	 0.000000000000	 -0.046215754378	 0.112161176327	 0.000000000000	 2.492621443203	 3.013873926461
DPOManifolds:	 0.988723510931	 -0.021766223115	 0.000000000000	 0.050164447731	 -0.015567184595	 -0.000000000000	 2.660945638364	 3.013873926461
DPOManifolds:	 0.988165704567	 -0.021719399920	 0.000000000000	 0.048916083625	 -0.015914955161	 0.000000000000	 2.848778695968	 3.013873904895
DPOManifolds:	 0.996887513661	 -0.021766319251	 0.000000000000	 0.065660898243	 -0.005592753711	 -0.000000000000	 2.279702346341	 3.013873926461
DPOManifolds:	 0.994802456963	 -0.021897278777	 0.000000000000	 0.062342418506	 -0.008916422083	 -0.000000000000	 3.052808855286	 3.013873926461
DPOManifolds:	 0.996048731690	 0.020655191970	 -0.000000000000	 -0.071956699104	 -0.007629005213	 0.000000000000	 2.407716955782	 3.013873926461
DPOManifolds:	 0.993925717908	 0.020055802943	 -0.000000000000	 -0.072458687805	 -0.011656557522	 -0.000000000000	 2.594251770893	 3.013873926461
DPOManifolds:	 0.997885188304	 0.021072124958	 0.000000000000	 -0.070949271682	 -0.004049034933	 -0.000000000000	 2.749440432788	 3.013873926461
DPOManifolds:	 0.990149057584	 -0.021861027486	 -0.000000000000	 0.053276903657	 -0.014467801380	 -0.000000000000	 2.112904432566	 3.013873926461
DPOManifolds:	 0.993315189660	 -0.021933245291	 -0.000000000000	 0.059665948559	 -0.010995905693	 -0.000000000000	 2.081472735702	 3.013873926461
DPOManifolds:	 1.042545222839	 0.000415244267	 -0.000000000000	 -0.019669557146	 0.003260800868	 -0.000000000000	 2.694148818789	 3.013873926461
DPOManifolds:	 1.042286926667	 -0.003387806007	 -0.000000000000	 -0.018629439540	 0.004141643388	 -0.000000000000	 3.197374034078	 3.013873926461
DPOManifolds:	 1.014072505752	 0.016509035442	 0.000000000000	 -0.067167770461	 0.023249365594	 -0.000000000000	 2.287654511031	 3.013873926461
DPOManifolds:	 1.034352155892	 -0.012559030330	 -0.000000000000	 0.010399347262	 -0.008074227544	 -0.000000000000	 1.652794265059	 3.013873926461
DPOManifolds:	 1.025984359653	 -0.013342809300	 0.000000000000	 0.037530562455	 -0.011592186593	 -0.000000000000	 2.187668047437	 3.013873926461
DPOManifolds:	 0.992906745379	 0.002080107193	 0.000000000000	 -0.059613624360	 -0.199970127377	 -0.000000000000	 2.072140587319	 3.013873926461
DPOManifolds:	 1.038333752169	 0.002855485310	 0.000000000000	 0.017982445238	 -0.011247154589	 0.000000000000	 2.845556457044	 3.013873926461
DPOManifolds:	 1.056903596869	 0.014970092399	 0.000000000000	 -0.020827856129	 -0.037427499312	 -0.000000000000	 2.948358094280	 3.013873926461
DPOManifolds:	 1.088559092419	 0.046925901417	 0.000000000000	 -0.059665982050	 -0.093500372020	 0.000000000000	 3.161183540751	 3.013873908435
DPOManifolds:	 1.023449479273	 -0.018901362805	 -0.000000000000	 0.023319661486	 0.014979067399	 0.000000000000	 2.447499033171	 3.013873926461
DPOManifolds:	 1.035025015730	 -0.011880125415	 -0.000000000000	 -0.004018525097	 0.012902791282	 0.000000000000	 2.449861925318	 3.013873926461
DPOManifolds:	 1.040643775056	 -0.009172219959	 -0.000000000000	 -0.012425231553	 0.001268813547	 -0.000000000000	 2.612295339709	 3.013873926461
DPOManifolds:	 1.035458392280	 -0.013435979191	 -0.000000000000	 0.000927777729	 0.000582084099	 0.000000000000	 1.873198648219	 3.013873926461
DPOManifolds:	 0.988308701143	 0.004088199503	 -0.000000000000	 -0.043431376120	 -0.134494065995	 -0.000000000000	 2.756281727980	 3.013873926461
%%%%%%%%%%%%%%%%%%%%%%%%%%%%%%%%%%%%%%%%%%%%%%%%%%%%%%%%%%%%%%%%%%%%%
LPO:	 1.010469990495	 0.000000000000	 0.000000000000	 0.000000000000	 0.130296567487	 -0.000000000000	 0.527889248185	 3.021659863278
